# Supplementary material for: Insights into the epidemiological analysis of subarachnoid hemorrhage burden and trends in middle-aged and elderly populations: a global perspective from the Global Burden of Disease Study 2021
Source: Front Neurol. 2025 Aug 18;16:1518319. doi: 10.3389/fneur.2025.1518319 (PMC12400870; doi:10.3389/fneur.2025.1518319)
Supplement: SUPPLEMENTARY TABLE S1 — Age-specific incidence, prevalence, mortality, and disability-adjusted life years (DALYs) associated with middle-aged and old-aged subarachnoid hemorrhage and the corresponding age-standardized rates for 204 countries between 1990 and 2021. EAPC estimated percentage change annually; UI uncertainty interval. [file Table_1.XLSX]

## Sheet: Incidence
location	Incidence
	Num_1990 (95% UI)	Num_2021 (95% UI)	ASR_1990 per 100,000 (95% UI)	ASR_2021 per 100,000 (95% UI)	EAPC (95% CI)
Global	321512.504(225805.108 to 449754.298)	487851.665(356036.751 to 660191.979)	30.14(21.263 to 41.966)	20.678(15.13 to 27.927)	-1.516_x000D_ (-1.663 to -1.369)
Age
Female	172974.166(119859.804 to 240983.391)	257536.72(184373.611 to 350330.132)	30.293(21.02 to 42.132)	20.492(14.662 to 27.899)	-1.535_x000D_ (-1.664 to -1.405)
Male	148538.339(102202.121 to 211365.014)	230314.945(163791.598 to 316639.28)	30.265(20.99 to 42.698)	20.974(15.009 to 28.668)	-1.524_x000D_ (-1.694 to -1.354)
SDI quantiles
High SDI	74698.46(53433.324 to 102570.99)	106753.421(78866.577 to 142705.298)	25.901(18.486 to 35.631)	20.031(14.647 to 27.065)	-0.991_x000D_ (-1.063 to -0.919)
High-middle SDI	77507.926(55015.381 to 107319.124)	96542.888(70972.41 to 129139.293)	29.516(21.042 to 40.683)	17.931(13.198 to 23.977)	-1.963_x000D_ (-2.141 to -1.784)
Middle SDI	107916.565(74281.286 to 153070.621)	170752.78(123243.854 to 231820.295)	40.405(28.086 to 56.843)	23.282(16.93 to 31.408)	-2.221_x000D_ (-2.466 to -1.974)
Low-middle SDI	46638.191(32250.402 to 66088.805)	86885.575(62416.238 to 118966.799)	27.582(19.199 to 38.808)	21.65(15.633 to 29.472)	-0.921_x000D_ (-0.997 to -0.844)
Low SDI	14468.849(9714.941 to 20979.962)	26501.436(18383.715 to 37465.823)	22.783(15.406 to 32.826)	18.216(12.715 to 25.562)	-0.858_x000D_ (-0.93 to -0.787)
GBD regions
Andean Latin America	2105.553(1536.095 to 2814.195)	4557.184(3429.193 to 5927.866)	36.557(26.721 to 48.773)	27.713(20.885 to 35.979)	-0.991_x000D_ (-1.054 to -0.927)
Australasia	1196.787(914.59 to 1535.21)	2076.987(1537.409 to 2771.016)	19.587(14.938 to 25.172)	15.04(10.997 to 20.315)	-0.802_x000D_ (-0.846 to -0.757)
Caribbean	1810.846(1317.019 to 2419.459)	3422.979(2549.131 to 4520.655)	25.587(18.625 to 34.162)	22.987(17.124 to 30.364)	-0.434_x000D_ (-0.499 to -0.37)
Central Asia	2838.878(2100.781 to 3782.435)	4889.47(3773.814 to 6259.32)	22.505(16.731 to 29.853)	22.266(17.464 to 28.135)	-0.05_x000D_ (-0.085 to -0.015)
Central Europe	8482.903(6470.303 to 11063.942)	10056.35(8020.625 to 12569.904)	21.76(16.641 to 28.3)	17.233(13.619 to 21.764)	-1.136_x000D_ (-1.233 to -1.039)
Central Latin America	6428.393(4699.865 to 8749.215)	18904.011(14101.951 to 24993.38)	27.574(20.192 to 37.401)	27.05(20.234 to 35.653)	-0.276_x000D_ (-0.299 to -0.253)
Central Sub-Saharan Africa	1313.786(872.436 to 1918.369)	3145.073(2130.944 to 4524.98)	20.166(13.495 to 29.19)	18.699(12.765 to 26.717)	-0.251_x000D_ (-0.287 to -0.216)
East Asia	107399.106(73037.578 to 152763.218)	123620.263(87494.464 to 169931.082)	51.509(35.512 to 72.523)	20.933(14.919 to 28.605)	-3.597_x000D_ (-3.973 to -3.22)
Eastern Europe	17159.942(11794.847 to 24247.621)	20516.457(14810.11 to 27878.794)	23.224(15.989 to 32.779)	22.218(15.988 to 30.284)	-0.273_x000D_ (-0.522 to -0.023)
Eastern Sub-Saharan Africa	4907.712(3251.453 to 7206.214)	9045.729(6110.689 to 13004.676)	22.974(15.298 to 33.556)	18.352(12.484 to 26.23)	-0.896_x000D_ (-0.967 to -0.825)
High-income Asia Pacific	27976.419(19500.421 to 39050.007)	41103.423(30348.723 to 54599.031)	49.741(34.705 to 69.337)	39.148(28.691 to 52.501)	-0.729_x000D_ (-0.799 to -0.659)
High-income North America	15110.7(10329.122 to 21398.152)	26906.576(19163.682 to 36907.732)	16.971(11.555 to 24.1)	15.787(11.17 to 21.806)	-0.545_x000D_ (-0.717 to -0.373)
North Africa and Middle East	9027.676(6339.889 to 12585.693)	16523.696(11985.937 to 22258.54)	20.052(14.219 to 27.702)	13.248(9.751 to 17.604)	-1.536_x000D_ (-1.635 to -1.436)
Oceania	278.512(198.292 to 382.112)	621.863(453.44 to 827.173)	37.095(26.839 to 50.134)	30.335(22.527 to 39.748)	-0.698_x000D_ (-0.745 to -0.651)
South Asia	45068.487(30569.089 to 64842.255)	84524.94(59453.929 to 117717.964)	28.053(19.177 to 40.046)	20.471(14.456 to 28.356)	-1.123_x000D_ (-1.226 to -1.019)
Southeast Asia	24084.002(17013.799 to 33350.967)	49838.708(36269.148 to 67143.439)	35.217(25.097 to 48.295)	27.42(20.17 to 36.599)	-0.892_x000D_ (-0.963 to -0.821)
Southern Latin America	4924.934(3729.813 to 6402.115)	5961.594(4595.859 to 7642.019)	39.297(29.803 to 51.038)	25.867(19.899 to 33.242)	-1.52_x000D_ (-1.643 to -1.396)
Southern Sub-Saharan Africa	1064.624(708.724 to 1546.607)	2063.018(1409.781 to 2930.461)	14.244(9.535 to 20.608)	12.853(8.856 to 18.111)	-0.414_x000D_ (-0.523 to -0.304)
Tropical Latin America	8084.505(5427.643 to 11641.417)	17635.41(12427.323 to 24456.4)	30.493(20.552 to 43.773)	24.693(17.426 to 34.194)	-1.362_x000D_ (-1.507 to -1.217)
Western Europe	28952.98(21230.906 to 38769.077)	36126.762(27441.169 to 47067.893)	19.722(14.384 to 26.534)	15.329(11.42 to 20.325)	-0.903_x000D_ (-0.955 to -0.852)
Western Sub-Saharan Africa	3295.761(2141.856 to 4878.534)	6311.169(4157.934 to 9276.358)	13.344(8.733 to 19.643)	10.758(7.166 to 15.653)	-0.812_x000D_ (-0.893 to -0.731)

## Sheet: Prevalence
location	Prevalence
	Num_1990 (95% UI)	Num_2021 (95% UI)	ASR_1990 per 100,000 (95% UI)	ASR_2021 per 100,000 (95% UI)	EAPC (95% CI)
Global	3074792.9(2624045.994 to 3593409.507)	5654572.209(4943325.322 to 6465180.592)	278.17(236.836 to 325.607)	236.025(206.17 to 270.006)	-0.64_x000D_ (-0.667 to -0.614)
Age
Female	1773388.131(1515823.234 to 2068277.348)	3214161.476(2820334.739 to 3664389.605)	305.702(261.099 to 356.75)	255.868(224.586 to 291.608)	-0.709_x000D_ (-0.738 to -0.679)
Male	1301404.769(1105341.818 to 1526567.273)	2440410.733(2118169.493 to 2809154.133)	245.668(207.832 to 288.95)	212.729(184.24 to 245.262)	-0.554_x000D_ (-0.578 to -0.53)
SDI quantiles
High SDI	932421.985(810411.42 to 1072290.938)	1645542.11(1463163.044 to 1849681.557)	318.961(277.478 to 366.653)	306.876(273.626 to 344.347)	-0.199_x000D_ (-0.249 to -0.149)
High-middle SDI	636882.341(538111.312 to 748849.144)	967650.742(835535.01 to 1117504.111)	229.168(193.313 to 269.855)	177.284(153.112 to 204.711)	-0.952_x000D_ (-0.999 to -0.905)
Middle SDI	876666.569(733368.299 to 1040472.265)	1763145.1(1516497.747 to 2047092.379)	294.157(244.779 to 350.462)	226.414(194.103 to 263.559)	-0.942_x000D_ (-1.001 to -0.883)
Low-middle SDI	458702.283(388951.899 to 537727.483)	944634.314(821810.405 to 1085585.034)	254.587(214.266 to 300.184)	225.908(195.418 to 260.816)	-0.441_x000D_ (-0.464 to -0.419)
Low SDI	166920.064(144532.667 to 192099.42)	328783.079(291321.464 to 369876.886)	253.925(218.464 to 293.829)	220.839(194.177 to 250.052)	-0.472_x000D_ (-0.493 to -0.451)
GBD regions
Andean Latin America	30529.41(28303.07 to 32963.353)	72907.457(68166.615 to 77577.512)	535.648(495.683 to 579.309)	444.193(415.017 to 472.891)	-0.714_x000D_ (-0.749 to -0.678)
Australasia	14664.792(13340.4 to 16106.758)	28675.485(26226.496 to 31190.207)	235.674(214.275 to 259.02)	210.896(193.08 to 229.174)	-0.302_x000D_ (-0.326 to -0.277)
Caribbean	26547.415(24587.553 to 28603.841)	50333.604(46866.817 to 53834.562)	374.946(347.046 to 404.224)	338.295(314.988 to 361.823)	-0.389_x000D_ (-0.414 to -0.364)
Central Asia	28904.11(26018.141 to 31972.442)	49881.472(45686.86 to 54446.544)	214.806(192.408 to 238.586)	200.155(182.057 to 219.957)	-0.281_x000D_ (-0.291 to -0.271)
Central Europe	80607.923(71359.651 to 90663.48)	81835.941(72533.977 to 92281.375)	197.456(174.733 to 222.153)	153.829(137.251 to 172.357)	-0.833_x000D_ (-0.881 to -0.785)
Central Latin America	98010.213(88295.249 to 108632.019)	274845.788(249004.133 to 302995.666)	426.221(383.476 to 472.873)	392.799(355.632 to 433.275)	-0.334_x000D_ (-0.356 to -0.313)
Central Sub-Saharan Africa	17359.637(15482.496 to 19292.087)	42377.31(38366.908 to 46420.554)	270.341(238.831 to 302.79)	261.456(234.262 to 288.748)	-0.121_x000D_ (-0.129 to -0.113)
East Asia	651143.59(517718.215 to 810671.496)	1055187.975(871036.148 to 1270302.759)	259.217(204.267 to 325.213)	166.04(136.595 to 200.356)	-1.593_x000D_ (-1.702 to -1.483)
Eastern Europe	155856.361(126642.549 to 190243.921)	179495.787(148093.522 to 215681.72)	202.628(165.027 to 246.973)	198.754(164.863 to 237.927)	-0.123_x000D_ (-0.163 to -0.083)
Eastern Sub-Saharan Africa	64609.456(56318.408 to 73527.702)	124629.838(111382.8 to 138865.162)	305.586(264.646 to 349.815)	256.59(227.593 to 287.916)	-0.583_x000D_ (-0.607 to -0.559)
High-income Asia Pacific	327830.772(275676.608 to 389848.588)	700668.345(609626.419 to 807791.496)	587.017(492.793 to 698.628)	600.233(524.198 to 690.668)	0.052_x000D_ (0.029 to 0.074)
High-income North America	210104.763(176490.145 to 248593.672)	406753.631(355437.66 to 464745.834)	235.068(198.145 to 277.495)	244.53(213.959 to 279.217)	0.07_x000D_ (-0.029 to 0.168)
North Africa and Middle East	104997.284(93913.631 to 116561.219)	224318.935(203975.97 to 245592.935)	211.165(187.053 to 236.459)	163.046(147.238 to 179.622)	-0.913_x000D_ (-0.955 to -0.871)
Oceania	3407.201(3077.121 to 3725.169)	8047.496(7406.947 to 8694.248)	390.842(348.706 to 432.285)	351.394(320.083 to 383.208)	-0.369_x000D_ (-0.384 to -0.354)
South Asia	396178.418(324011.827 to 481694.77)	858258.901(719148.082 to 1018887.095)	224.566(181.548 to 275.524)	198.288(165.041 to 236.765)	-0.411_x000D_ (-0.437 to -0.386)
Southeast Asia	245713.534(213486.964 to 282102.139)	556095.043(489839.088 to 630312.587)	328.156(282.893 to 379.204)	283.359(248.169 to 322.779)	-0.525_x000D_ (-0.549 to -0.501)
Southern Latin America	51881.005(46365.142 to 57734.44)	73543.863(64931.334 to 84654.125)	406.61(363.348 to 452.607)	319.32(283.135 to 365.249)	-0.828_x000D_ (-0.849 to -0.808)
Southern Sub-Saharan Africa	16067.323(13766.427 to 18689.074)	31014.668(26973.736 to 35568.881)	218.384(186.595 to 254.355)	193.681(167.71 to 222.784)	-0.413_x000D_ (-0.439 to -0.387)
Tropical Latin America	96454.505(79568.9 to 116746.562)	201236.507(167725.41 to 241082.619)	372.884(306.494 to 452.254)	281.018(233.883 to 336.951)	-1.159_x000D_ (-1.25 to -1.068)
Western Europe	396732.188(355640.566 to 440552.499)	517798.808(470542.204 to 567566.34)	265.937(238.751 to 295.115)	229.441(209.041 to 250.885)	-0.512_x000D_ (-0.534 to -0.49)
Western Sub-Saharan Africa	57193.001(50495.174 to 64608.642)	116665.356(104996.603 to 129173.205)	232.461(204.591 to 263.266)	203.816(182.992 to 226.023)	-0.493_x000D_ (-0.518 to -0.468)

## Sheet: Mortality
location	Mortality
	Num_1990 (95% UI)	Num_2021 (95% UI)	ASR_1990 per 100,000 (95% UI)	ASR_2021 per 100,000 (95% UI)	EAPC (95% CI)
Global	317134.364(219312.88 to 401998.108)	312860.188(265095.717 to 363366.113)	30.937(21.287 to 39.278)	13.471(11.395 to 15.638)	-3.085_x000D_ (-3.304 to -2.865)
Age
Female	168618.205(113098.088 to 212038.98)	163089.329(138391.036 to 193560.939)	29.877(20.062 to 37.569)	12.824(10.891 to 15.223)	-3.194_x000D_ (-3.426 to -2.962)
Male	148516.16(73134.415 to 207164.04)	149770.859(114683.293 to 191438.619)	32.185(15.575 to 45.159)	14.213(10.914 to 18.065)	-2.986_x000D_ (-3.199 to -2.773)
SDI quantiles
High SDI	48278.52(44544.459 to 51401.361)	56359.401(48684.431 to 60856.23)	16.312(15.053 to 17.373)	9.388(8.291 to 10.053)	-2.045_x000D_ (-2.171 to -1.918)
High-middle SDI	76177.188(55289.16 to 94812.027)	61973.207(53401.732 to 74705.858)	30.003(21.769 to 37.38)	11.519(9.906 to 13.888)	-3.649_x000D_ (-3.884 to -3.415)
Middle SDI	147296.941(77207.863 to 191019.288)	119369.972(94246.308 to 142528.94)	60.646(30.962 to 79.113)	17.233(13.499 to 20.656)	-4.693_x000D_ (-5.149 to -4.234)
Low-middle SDI	35388.605(22301.084 to 54933.808)	58953.143(44384.025 to 78930.66)	22.344(13.817 to 35.577)	15.53(11.646 to 20.963)	-1.251_x000D_ (-1.289 to -1.212)
Low SDI	9784.757(4610.43 to 18027.807)	15943.434(8458.928 to 31569.886)	16.697(7.694 to 31.36)	12.114(6.424 to 24.074)	-1.107_x000D_ (-1.168 to -1.046)
GBD regions
Andean Latin America	1246.16(949.458 to 1695.156)	2889.689(2227.892 to 3651.645)	22.665(17.176 to 31.098)	18.038(13.917 to 22.777)	-1.026_x000D_ (-1.178 to -0.875)
Australasia	891.451(781.816 to 1007.365)	1240.223(1034.495 to 1428.075)	14.36(12.564 to 16.232)	8.127(6.844 to 9.334)	-1.956_x000D_ (-2.062 to -1.849)
Caribbean	1236.026(982.155 to 1599.416)	2035.342(1532.093 to 2663.056)	17.8(14.158 to 23.005)	13.66(10.282 to 17.88)	-0.754_x000D_ (-0.866 to -0.642)
Central Asia	1790.471(1552.356 to 2069.38)	3560.803(3132.687 to 4027.451)	14.574(12.583 to 16.919)	17.432(15.332 to 19.657)	0.539_x000D_ (0.332 to 0.746)
Central Europe	6372.669(5881.407 to 6893.137)	6488.773(5814.943 to 7126.125)	15.966(14.697 to 17.306)	10.81(9.688 to 11.875)	-1.648_x000D_ (-1.91 to -1.385)
Central Latin America	2782.969(2580.639 to 2992.704)	10007.585(8686.327 to 11369.035)	12.661(11.685 to 13.642)	14.731(12.784 to 16.717)	0.398_x000D_ (0.256 to 0.541)
Central Sub-Saharan Africa	651.419(271.08 to 1501.16)	1438.183(530.702 to 4047.606)	11.566(4.62 to 27.732)	10.351(3.794 to 29.366)	-0.481_x000D_ (-0.557 to -0.406)
East Asia	172590.483(81042.32 to 228975.94)	90563.673(64225.059 to 116338.381)	91.325(42.043 to 121.586)	16.041(11.35 to 20.607)	-6.56_x000D_ (-7.206 to -5.91)
Eastern Europe	12573.651(11508.914 to 13695.795)	16442.315(14736.411 to 17994.528)	17.525(15.917 to 19.196)	17.298(15.488 to 18.948)	-0.716_x000D_ (-1.647 to 0.225)
Eastern Sub-Saharan Africa	2729.354(926.049 to 7273.49)	4034.202(1481.063 to 11409.856)	14.374(4.781 to 39.241)	9.267(3.411 to 26.339)	-1.553_x000D_ (-1.609 to -1.498)
High-income Asia Pacific	15788.053(14145.275 to 17772.946)	16918.319(13791.939 to 19104.83)	28.738(25.598 to 32.424)	12.566(10.712 to 13.966)	-2.898_x000D_ (-2.998 to -2.798)
High-income North America	10388.41(9579.086 to 10960.099)	18360.43(16112.721 to 19747.554)	11.359(10.52 to 11.968)	10.09(8.953 to 10.817)	-0.576_x000D_ (-0.727 to -0.425)
North Africa and Middle East	7779.148(4750.652 to 13413.099)	10078.053(7558.812 to 13538.633)	19.226(11.479 to 33.994)	9.245(6.908 to 12.434)	-2.611_x000D_ (-2.747 to -2.476)
Oceania	260.823(163.589 to 398.106)	479.797(300.369 to 738.48)	38.167(24.084 to 58.346)	26.158(16.619 to 40.155)	-1.214_x000D_ (-1.249 to -1.179)
South Asia	32341.334(18339.273 to 55233.652)	56166.118(38693.489 to 80193.582)	21.389(11.783 to 37.808)	14.207(9.662 to 20.52)	-1.38_x000D_ (-1.431 to -1.329)
Southeast Asia	18418.237(13650.221 to 27637.134)	31759.723(25002.77 to 46096.805)	29.658(21.699 to 45.688)	19.184(14.89 to 28.511)	-1.457_x000D_ (-1.545 to -1.369)
Southern Latin America	3676.869(3176.833 to 4196.336)	3113.649(2716.948 to 3506.662)	29.625(25.536 to 33.849)	13.025(11.379 to 14.664)	-2.684_x000D_ (-2.903 to -2.464)
Southern Sub-Saharan Africa	383.668(293.592 to 556.791)	963.195(754.58 to 1290.837)	5.538(4.242 to 8.011)	6.421(5.043 to 8.518)	0.668_x000D_ (0.282 to 1.055)
Tropical Latin America	5147.134(4825.471 to 5457.155)	11725.913(10706.604 to 12538.434)	19.952(18.584 to 21.22)	16.616(15.129 to 17.788)	-1.059_x000D_ (-1.264 to -0.854)
Western Europe	17777.121(16332.217 to 18987.05)	20957.206(18001.094 to 22805.306)	11.482(10.559 to 12.252)	7.487(6.586 to 8.085)	-1.508_x000D_ (-1.709 to -1.307)
Western Sub-Saharan Africa	2308.914(1042.42 to 5455.945)	3636.998(1753.18 to 8572.096)	10.034(4.552 to 23.53)	6.917(3.404 to 16.247)	-1.328_x000D_ (-1.432 to -1.223)

## Sheet: DALYs
location	DALYs
	Num_1990 (95% UI)	Num_2021 (95% UI)	ASR_1990 per 100,000 (95% UI)	ASR_2021 per 100,000 (95% UI)	EAPC (95% CI)
Global	8221595.037(6012166.738 to 10238633.292)	8036753.501(6972611.691 to 9272699.564)	754.019(548.496 to 940.696)	336.927(292.074 to 388.657)	-2.883_x000D_ (-3.063 to -2.703)
Age
Female	4221321.973(3019245.656 to 5192407.123)	4074426.71(3569680.617 to 4736469.82)	730.001(522.289 to 897.915)	323.513(283.532 to 376.221)	-3.002_x000D_ (-3.201 to -2.803)
Male	4000273.064(2156883.873 to 5448803.25)	3962326.791(3119212.099 to 5039772.796)	779.551(413.206 to 1067.317)	350.942(276.495 to 444.99)	-2.781_x000D_ (-2.947 to -2.614)
SDI quantiles
High SDI	1303996.409(1219478.712 to 1385297.41)	1357535.201(1228631.35 to 1464122.874)	452.887(424.024 to 480.942)	254.156(232.792 to 272.77)	-2.161_x000D_ (-2.247 to -2.075)
High-middle SDI	1911281.227(1446191.844 to 2324184.153)	1476174.749(1296436.822 to 1738907.818)	705.877(533.04 to 859.765)	271.135(237.909 to 319.349)	-3.615_x000D_ (-3.817 to -3.412)
Middle SDI	3658419.932(2085744.89 to 4660660.623)	3011173.763(2480822.05 to 3508680.646)	1324.192(734.68 to 1696.674)	399.726(327.357 to 467.222)	-4.221_x000D_ (-4.602 to -3.839)
Low-middle SDI	1044077.427(688008.229 to 1547231.459)	1699418.308(1316770.325 to 2207452.201)	590.301(385.121 to 887.788)	412.396(318.951 to 537.929)	-1.305_x000D_ (-1.34 to -1.27)
Low SDI	297837.526(151956.91 to 523656.302)	485516.3(273885.624 to 917937.004)	452.016(228.533 to 802.312)	328.02(185.827 to 619.844)	-1.129_x000D_ (-1.184 to -1.074)
GBD regions
Andean Latin America	36661.933(28811.802 to 48062.117)	78640.884(61931.21 to 98455.712)	631.255(494.798 to 831.36)	478.032(376.761 to 597.965)	-1.316_x000D_ (-1.447 to -1.185)
Australasia	23362.89(20795.243 to 26099.828)	28017.574(24308.471 to 31762.745)	381.33(339.333 to 426.063)	204.646(178.507 to 231.662)	-2.163_x000D_ (-2.244 to -2.082)
Caribbean	35945.944(28868.553 to 45833.579)	57830.899(43916.02 to 75303.813)	504.18(405.058 to 642.654)	388.092(294.654 to 505.406)	-0.667_x000D_ (-0.8 to -0.533)
Central Asia	50596.91(44791.529 to 57482.077)	96547.813(85185.576 to 108748.522)	385.458(340.717 to 438.919)	418.073(369.39 to 470.034)	-0.045_x000D_ (-0.214 to 0.124)
Central Europe	182832.112(169787.81 to 196741.227)	155681.777(140705.751 to 169955.809)	449.489(417.175 to 484.015)	280.779(253.746 to 306.687)	-1.996_x000D_ (-2.228 to -1.764)
Central Latin America	84700.515(78750.26 to 90942.991)	271419.87(239045.808 to 307054.329)	357.869(332.172 to 384.63)	385.928(340.053 to 436.247)	-0.016_x000D_ (-0.095 to 0.064)
Central Sub-Saharan Africa	20765.142(9892.196 to 43970.629)	46572.085(20474.593 to 119904.961)	317.091(149.399 to 685.473)	283.93(125.648 to 733.543)	-0.571_x000D_ (-0.632 to -0.509)
East Asia	4103352.537(2070769.031 to 5377418.03)	2077301.858(1532658.593 to 2617421.795)	1838.611(907.781 to 2419.599)	341.248(250.958 to 430.225)	-6.168_x000D_ (-6.76 to -5.571)
Eastern Europe	332003.795(307328.271 to 358649.661)	390670.438(353539.252 to 427237.204)	440.823(406.763 to 477.129)	426.53(385.702 to 466.872)	-0.744_x000D_ (-1.462 to -0.021)
Eastern Sub-Saharan Africa	84384.621(33752.522 to 207105.549)	129228.179(55983.799 to 333527.313)	393.526(156.606 to 977.969)	261.181(114.303 to 674.472)	-1.441_x000D_ (-1.497 to -1.386)
High-income Asia Pacific	454760.343(413319.961 to 505978.441)	434568.188(378467.525 to 486581.019)	803.543(728.73 to 894.905)	387.418(344.493 to 429.651)	-2.537_x000D_ (-2.601 to -2.472)
High-income North America	284149.898(267088.255 to 300492.37)	435725.561(398554.68 to 466568.82)	327.908(309.097 to 346.219)	260.452(239.665 to 278.483)	-1.013_x000D_ (-1.106 to -0.92)
North Africa and Middle East	212729.48(138615.927 to 344988.661)	272561.164(212350.246 to 354893.062)	456.702(292.29 to 756.79)	215.162(167.032 to 280.7)	-2.897_x000D_ (-3.007 to -2.787)
Oceania	8114.072(5274.685 to 12020.945)	15109.094(9757.973 to 22675.215)	960.213(625.583 to 1424.374)	673.385(440.193 to 1005.822)	-1.048_x000D_ (-1.076 to -1.02)
South Asia	970733.953(579475.294 to 1583019.275)	1635987.404(1178400.946 to 2266729.028)	571.374(336.048 to 949.943)	385.09(275.855 to 536.223)	-1.345_x000D_ (-1.387 to -1.304)
Southeast Asia	525098.269(401551.779 to 742517.837)	903402.297(738319.743 to 1229083.009)	735.714(558.499 to 1059.239)	480.524(389.698 to 664.859)	-1.393_x000D_ (-1.465 to -1.322)
Southern Latin America	104427.194(91686.056 to 118183.148)	82015.234(72970.248 to 91553.726)	825.2(724.104 to 934.03)	354.696(315.765 to 395.814)	-2.845_x000D_ (-3.021 to -2.669)
Southern Sub-Saharan Africa	12248.958(9675.482 to 16854.661)	30007.735(23975.167 to 39202.63)	163.489(129.272 to 224.528)	182.693(146.734 to 236.95)	0.496_x000D_ (0.156 to 0.837)
Tropical Latin America	168081.172(158559.133 to 177564.015)	327741.647(304815.07 to 348401.295)	615.207(578.969 to 651.028)	454.601(422.222 to 483.536)	-1.644_x000D_ (-1.815 to -1.472)
Western Europe	454747.637(423722.813 to 483607.671)	447747.266(401766.769 to 484572.875)	308.638(288.166 to 327.899)	188.641(171.714 to 203.228)	-1.965_x000D_ (-2.115 to -1.815)
Western Sub-Saharan Africa	71897.662(35725.157 to 161081.205)	119976.535(64078.479 to 261972.904)	284.32(142.368 to 631.244)	201.421(109.919 to 435.705)	-1.171_x000D_ (-1.272 to -1.07)
