# Supplementary material for: Insights into the epidemiological analysis of subarachnoid hemorrhage burden and trends in middle-aged and elderly populations: a global perspective from the Global Burden of Disease Study 2021
Source: Front Neurol. 2025 Aug 18;16:1518319. doi: 10.3389/fneur.2025.1518319 (PMC12400870; doi:10.3389/fneur.2025.1518319)
Supplement: SUPPLEMENTARY TABLE S2 — Middle-aged and elderly-related morbidity, prevalence, mortality, and disability-adjusted life years associated with subarachnoid hemorrhage by age from 1990 to 2021 and the corresponding age-standardized rates. UI, uncertainty interval. [file Table_2.XLSX]

## Sheet: Incidence
location	Incidence
	Num_1990 (95% UI)	Num_2021 (95% UI)	Percent change (%)	ASR_1990 per 100,000 (95% UI)	ASR_2021 per 100,000 (95% UI)	EAPC (95% CI)
Afghanistan	454.362(297.823 to 654.734)	646.685(472.987 to 873.913)	-10.635	24.124(15.954 to 34.632)	21.558(15.783 to 28.919)	-0.775_x000D_ (-0.937 to -0.613)
Albania	92.474(65.945 to 125.547)	190.753(141.956 to 249.218)	-3.404	17.303(12.62 to 23.079)	16.714(12.393 to 21.905)	-0.071_x000D_ (-0.152 to 0.009)
Algeria	696.514(485.164 to 965.458)	1377.351(976.061 to 1896.352)	-35.54	21.829(15.404 to 29.944)	14.071(10.079 to 19.191)	-1.756_x000D_ (-1.872 to -1.64)
American Samoa	1.757(1.239 to 2.397)	3.347(2.479 to 4.409)	-13.144	29.258(21.017 to 39.463)	25.413(19.108 to 33.117)	-0.495_x000D_ (-0.527 to -0.464)
Andorra	2.559(1.764 to 3.586)	6.3(4.43 to 8.628)	-11.996	16.477(11.375 to 23.048)	14.501(10.161 to 19.905)	-0.456_x000D_ (-0.524 to -0.389)
Angola	233.962(156.184 to 338.367)	575.834(392.738 to 819.707)	-21.536	20.081(13.539 to 28.721)	15.756(10.87 to 22.185)	-0.991_x000D_ (-1.072 to -0.909)
Antigua and Barbuda	4.042(3 to 5.34)	7.424(5.508 to 9.561)	-17.621	29.703(21.946 to 39.467)	24.469(18.299 to 31.382)	-0.73_x000D_ (-0.81 to -0.649)
Argentina	3710.957(2786.084 to 4842.574)	3846.417(2948.83 to 4970.024)	-38.546	42.569(32.006 to 55.508)	26.16(20.014 to 33.867)	-1.848_x000D_ (-1.977 to -1.719)
Armenia	152.061(111.695 to 201.999)	150.593(114.958 to 194.795)	-35.351	20.663(15.308 to 27.346)	13.358(10.238 to 17.247)	-1.724_x000D_ (-1.901 to -1.547)
Australia	959.805(741.773 to 1219)	1758.958(1291.73 to 2353.273)	-19.472	18.808(14.516 to 23.931)	15.145(10.981 to 20.53)	-0.749_x000D_ (-0.843 to -0.655)
Austria	983.453(751.082 to 1266.582)	1029.568(772.817 to 1351.296)	-29.854	32.277(24.543 to 41.756)	22.641(16.805 to 30.02)	-0.711_x000D_ (-0.994 to -0.427)
Azerbaijan	223.926(140.514 to 335.958)	355.806(240.924 to 503.024)	-21.964	16.39(10.307 to 24.624)	12.79(8.901 to 17.742)	-0.632_x000D_ (-0.772 to -0.492)
Bahamas	9.616(6.964 to 12.922)	23.897(17.466 to 31.64)	-10.793	22.243(16.154 to 29.795)	19.842(14.598 to 26.15)	-0.426_x000D_ (-0.483 to -0.368)
Bahrain	6.317(4.25 to 9.02)	25.795(16.921 to 36.809)	-34.319	13.369(9.193 to 18.822)	8.781(6.203 to 11.923)	-1.547_x000D_ (-1.647 to -1.448)
Bangladesh	4559.902(3148.631 to 6429.52)	11907.625(8585.356 to 16219.829)	-10.74	35.227(24.333 to 49.587)	31.444(22.713 to 42.709)	-0.479_x000D_ (-0.58 to -0.377)
Barbados	20.28(15.044 to 26.616)	31.776(23.922 to 41.426)	-17.524	28.5(20.994 to 37.619)	23.506(17.701 to 30.636)	-0.577_x000D_ (-0.698 to -0.455)
Belarus	671.382(488.999 to 902.929)	699.971(530.313 to 913.254)	-14.407	19.337(14.116 to 26.012)	16.552(12.545 to 21.613)	-0.558_x000D_ (-0.619 to -0.496)
Belgium	593.246(429.124 to 802.435)	842.45(631.058 to 1105.595)	-7.696	15.27(10.942 to 20.825)	14.095(10.312 to 18.868)	-0.494_x000D_ (-0.783 to -0.205)
Belize	5.547(4.031 to 7.453)	16.768(12.321 to 22.164)	-13.489	22.113(16.079 to 29.681)	19.13(14.135 to 25.187)	-0.653_x000D_ (-0.719 to -0.587)
Benin	77.246(50.317 to 113.82)	182.493(119.187 to 271.98)	-15.096	14.207(9.286 to 20.856)	12.062(7.959 to 17.768)	-0.681_x000D_ (-0.735 to -0.628)
Bermuda	4.245(3.05 to 5.759)	6.179(4.457 to 8.333)	-28.172	24.929(17.957 to 33.741)	17.906(12.804 to 24.339)	-1.349_x000D_ (-1.448 to -1.25)
Bhutan	18.885(13.059 to 26.6)	31.673(22.58 to 42.784)	-30.755	27.469(19.112 to 38.404)	19.021(13.605 to 25.622)	-1.46_x000D_ (-1.56 to -1.36)
Bolivia (Plurinational State of)	417.184(299.044 to 561.34)	905.983(665.769 to 1212.31)	-22.85	46.522(33.44 to 62.344)	35.891(26.526 to 47.758)	-1.036_x000D_ (-1.106 to -0.966)
Bosnia and Herzegovina	287.488(205.954 to 391.981)	314.451(246.712 to 395.914)	-27.07	25.952(18.668 to 35.239)	18.927(14.756 to 23.985)	-1.133_x000D_ (-1.188 to -1.078)
Botswana	26.849(18.284 to 38.292)	63.558(43.686 to 89.236)	-13.095	17.604(12.106 to 24.854)	15.299(10.661 to 21.173)	-0.646_x000D_ (-0.729 to -0.563)
Brazil	7896.871(5280.431 to 11412.596)	17196.533(12065.973 to 23917.722)	-19.198	30.5(20.472 to 43.945)	24.645(17.318 to 34.227)	-0.994_x000D_ (-1.103 to -0.885)
Brunei Darussalam	19.897(13.963 to 27.303)	48.91(36.549 to 64.024)	-31.635	66.009(46.505 to 89.838)	45.127(34.11 to 58.485)	-1.6_x000D_ (-1.759 to -1.441)
Bulgaria	573.246(443.138 to 745.316)	730.534(588.889 to 901.201)	7.553	18.494(14.377 to 23.852)	19.891(15.872 to 24.831)	0.303_x000D_ (0.263 to 0.342)
Burkina Faso	149.115(93.811 to 222.665)	290.027(188.034 to 426.619)	-11.377	12.375(7.846 to 18.374)	10.967(7.155 to 16.036)	-0.457_x000D_ (-0.506 to -0.409)
Burundi	156.529(105.366 to 227.667)	290.452(192.478 to 427.497)	-16.275	24.433(16.473 to 35.422)	20.457(13.626 to 29.895)	-0.803_x000D_ (-0.881 to -0.725)
Cabo Verde	7.525(4.718 to 11.322)	14.218(9.001 to 21.047)	-14.781	12.866(8.011 to 19.385)	10.964(6.966 to 16.178)	-0.64_x000D_ (-0.706 to -0.574)
Cambodia	416.417(295.204 to 570.883)	941.722(692.96 to 1268.649)	-19.81	35.347(25.283 to 48.036)	28.345(21.085 to 37.707)	-0.895_x000D_ (-0.956 to -0.834)
Cameroon	162.919(106.138 to 239.652)	434.859(287.141 to 633.174)	-8.833	12.812(8.414 to 18.709)	11.68(7.806 to 16.818)	-0.403_x000D_ (-0.475 to -0.331)
Canada	1874.038(1375.056 to 2496.6)	3080.505(2264.058 to 4093.128)	-25.214	22.194(16.267 to 29.621)	16.598(12.053 to 22.381)	-1.027_x000D_ (-1.07 to -0.984)
Central African Republic	69.172(45.76 to 100.503)	136.013(93.041 to 195.727)	-4.639	20.585(13.684 to 29.743)	19.63(13.496 to 27.952)	-0.198_x000D_ (-0.221 to -0.174)
Chad	103.919(66.383 to 156.156)	213.788(142.306 to 309.338)	-7.231	13.628(8.736 to 20.402)	12.642(8.478 to 18.131)	-0.344_x000D_ (-0.416 to -0.273)
Chile	786.619(582.177 to 1052.081)	1638.268(1222.234 to 2132.838)	-15.657	27.968(20.736 to 37.302)	23.589(17.572 to 30.748)	-0.346_x000D_ (-0.443 to -0.25)
China	104603.358(70945.162 to 149142.482)	118466.493(83588.875 to 163257.371)	-60.235	52.303(35.97 to 73.805)	20.798(14.777 to 28.486)	-4.008_x000D_ (-4.417 to -3.597)
Colombia	1885.686(1411.317 to 2465.289)	5502.32(4208.506 to 7093.416)	-4.058	37.625(28.188 to 49.071)	36.099(27.639 to 46.505)	-0.257_x000D_ (-0.383 to -0.131)
Comoros	12.802(8.556 to 18.577)	26.09(17.624 to 37.874)	-18.489	22.35(15.013 to 32.319)	18.217(12.366 to 26.291)	-0.85_x000D_ (-0.918 to -0.782)
Congo	59.771(40.28 to 85.889)	131.067(90.038 to 185.854)	-21.459	19.621(13.295 to 28.059)	15.411(10.672 to 21.655)	-1.007_x000D_ (-1.089 to -0.925)
Cook Islands	1.052(0.749 to 1.44)	1.358(0.963 to 1.854)	-36.44	30.892(22.18 to 41.96)	19.635(13.941 to 26.808)	-1.752_x000D_ (-1.899 to -1.605)
Costa Rica	138.971(101.24 to 188.273)	359.354(262.408 to 482.954)	-18.222	29.144(21.262 to 39.363)	23.833(17.435 to 32)	-0.73_x000D_ (-0.793 to -0.667)
Coted'Ivoire	154.413(98.758 to 230.663)	378.317(249.638 to 561.127)	-13.892	12.961(8.385 to 19.221)	11.16(7.432 to 16.306)	-0.609_x000D_ (-0.673 to -0.545)
Croatia	341.34(264.863 to 435.65)	313.807(255.846 to 384.578)	-33.678	20.468(15.977 to 25.998)	13.575(10.965 to 16.829)	-1.67_x000D_ (-1.819 to -1.52)
Cuba	649.315(471.114 to 872.742)	966.152(702.47 to 1305.458)	-23.449	23.481(17.018 to 31.586)	17.975(13.044 to 24.369)	-1.081_x000D_ (-1.163 to -1)
Cyprus	60.542(44.702 to 80.894)	90.339(66.346 to 120.713)	-37.965	27.943(20.67 to 37.269)	17.334(12.675 to 23.255)	-2.166_x000D_ (-2.38 to -1.95)
Czechia	718.062(553.167 to 925.028)	735.993(565.676 to 955.048)	-34.453	20.187(15.522 to 26.057)	13.232(10.042 to 17.395)	-1.617_x000D_ (-1.749 to -1.486)
Democratic People's Republic of Korea	1751.855(1264.418 to 2387.172)	2838.993(2076.325 to 3795.536)	-23.971	41.076(29.877 to 55.507)	31.229(22.855 to 41.719)	-1.13_x000D_ (-1.221 to -1.038)
Democratic Republic of the Congo	909.783(598.71 to 1342.935)	2236.439(1499.165 to 3246.098)	-1.179	20.279(13.444 to 29.672)	20.04(13.497 to 28.947)	-0.035_x000D_ (-0.077 to 0.007)
Denmark	513.664(389.151 to 670.015)	537.35(404.26 to 708.574)	-29.578	26.042(19.611 to 34.182)	18.34(13.607 to 24.517)	-1.197_x000D_ (-1.272 to -1.122)
Djibouti	9.07(6.076 to 13.204)	37.868(25.233 to 54.089)	-12.659	21.42(14.45 to 30.855)	18.708(12.59 to 26.543)	-0.54_x000D_ (-0.596 to -0.483)
Dominica	3.689(2.668 to 4.953)	4.731(3.439 to 6.357)	-16.207	24.239(17.496 to 32.594)	20.311(14.821 to 27.242)	-0.603_x000D_ (-0.708 to -0.497)
Dominican Republic	230.479(164.024 to 313.228)	719.888(532.906 to 959.218)	15.532	22.199(15.841 to 30.066)	25.646(18.997 to 34.134)	0.643_x000D_ (0.569 to 0.717)
Ecuador	560.172(415.827 to 743.984)	1586.152(1188.853 to 2059.049)	-6.013	37.5(27.845 to 49.741)	35.245(26.465 to 45.676)	-0.097_x000D_ (-0.177 to -0.016)
Egypt	1218.835(829.34 to 1720.631)	2074.068(1471.73 to 2796.619)	-27.989	16.865(11.631 to 23.559)	12.145(8.833 to 16.122)	-1.231_x000D_ (-1.297 to -1.165)
El Salvador	258.695(185.712 to 350.91)	396.86(289.229 to 525.824)	-26.214	31.599(22.715 to 42.795)	23.316(16.937 to 30.955)	-1.061_x000D_ (-1.245 to -0.877)
Equatorial Guinea	12.036(7.99 to 17.526)	19.504(12.7 to 28.471)	-39.238	21.087(14.118 to 30.496)	12.813(8.485 to 18.498)	-1.958_x000D_ (-2.141 to -1.774)
Eritrea	87.408(58.55 to 127.787)	177.457(120.874 to 253.917)	-15.208	24.002(16.139 to 34.846)	20.352(13.89 to 29.041)	-0.67_x000D_ (-0.739 to -0.601)
Estonia	107.55(79.481 to 143.158)	91.129(66.443 to 122.296)	-30.351	19.718(14.593 to 26.235)	13.733(9.949 to 18.621)	-1.483_x000D_ (-1.61 to -1.356)
Eswatini	12.267(8.337 to 17.505)	22.132(15.545 to 30.868)	-5.052	15.426(10.623 to 21.787)	14.647(10.47 to 20.104)	-0.157_x000D_ (-0.286 to -0.028)
Ethiopia	1533.097(1012.435 to 2266.321)	2004.793(1338.441 to 2901.087)	-38.13	26.711(17.722 to 39.237)	16.526(11.103 to 23.771)	-1.993_x000D_ (-2.166 to -1.819)
Fiji	46.117(33.964 to 61.141)	76.043(57.379 to 99.669)	-19.418	48.389(36.111 to 63.464)	38.992(29.919 to 50.342)	-0.96_x000D_ (-1.048 to -0.873)
Finland	580.523(466.282 to 712.79)	716.712(545.538 to 925.126)	-20.614	32.117(25.77 to 39.503)	25.497(19.226 to 33.378)	-0.964_x000D_ (-1.26 to -0.666)
France	3201.711(2386.363 to 4211.965)	5568.501(4258.32 to 7208.861)	2.949	15.34(11.335 to 20.386)	15.792(11.811 to 20.869)	0.246_x000D_ (0.197 to 0.295)
Gabon	29.061(19.578 to 42.249)	46.217(31.127 to 66.507)	-20.449	18.316(12.381 to 26.522)	14.57(9.911 to 20.77)	-0.943_x000D_ (-1.03 to -0.857)
Gambia	12.472(7.958 to 18.461)	32.665(21.37 to 48.161)	-7.444	12.623(8.12 to 18.583)	11.684(7.681 to 17.087)	-0.286_x000D_ (-0.325 to -0.247)
Georgia	577.152(433.717 to 752.43)	668.874(537.472 to 824.435)	19.762	34.708(26.178 to 45.123)	41.567(33.243 to 51.511)	0.991_x000D_ (0.848 to 1.134)
Germany	6719.669(4956.683 to 8859.501)	7051.531(5164.807 to 9485.525)	-27.116	20.408(14.971 to 27.041)	14.874(10.634 to 20.442)	-1.022_x000D_ (-1.071 to -0.974)
Ghana	257.179(166.424 to 378.807)	653.344(435.214 to 950.93)	-8.118	14.246(9.263 to 20.887)	13.089(8.803 to 18.819)	-0.275_x000D_ (-0.351 to -0.199)
Greece	704.003(497.3 to 958.846)	1022.65(763.275 to 1346.993)	-1.983	17.678(12.466 to 24.108)	17.327(12.545 to 23.433)	0.24_x000D_ (0.098 to 0.383)
Greenland	2.807(1.733 to 5.06)	5.875(4.586 to 7.445)	9.459	28.88(17.959 to 52.521)	31.611(24.928 to 39.658)	0.409_x000D_ (0.273 to 0.546)
Grenada	5.412(4.086 to 7.053)	7.804(5.921 to 10.05)	-20.772	30.108(22.596 to 39.473)	23.854(18.219 to 30.58)	-0.874_x000D_ (-0.954 to -0.793)
Guam	5.747(4.126 to 7.86)	12.067(8.831 to 16.182)	-28.749	28.479(20.75 to 38.459)	20.292(14.842 to 27.245)	-1.307_x000D_ (-1.411 to -1.203)
Guatemala	192.009(132.83 to 267.826)	580.176(419.915 to 782.184)	-1.022	19.238(13.421 to 26.622)	19.042(13.838 to 25.573)	0.017_x000D_ (-0.025 to 0.059)
Guinea	128.761(82.727 to 192.092)	215.741(144.33 to 318.104)	-5.519	14.294(9.212 to 21.239)	13.505(9.067 to 19.769)	-0.225_x000D_ (-0.262 to -0.188)
Guinea-Bissau	16.013(10.492 to 23.564)	27.444(18.309 to 40.204)	-11.867	14.37(9.448 to 21.012)	12.664(8.475 to 18.417)	-0.508_x000D_ (-0.553 to -0.462)
Guyana	37.001(27.57 to 48.779)	49.53(37.696 to 63.639)	-23.397	34.508(25.787 to 45.332)	26.434(20.213 to 33.852)	-1.197_x000D_ (-1.324 to -1.07)
Haiti	338.577(226.717 to 477.904)	754.935(541.441 to 1034.277)	-3.081	36.607(24.606 to 51.509)	35.479(25.55 to 48.282)	-0.264_x000D_ (-0.346 to -0.182)
Honduras	154.68(108.094 to 216.167)	567.262(415.435 to 753.518)	19.021	27.787(19.455 to 38.712)	33.072(24.411 to 43.642)	0.642_x000D_ (0.59 to 0.694)
Hungary	583.502(452.489 to 757.609)	643.627(500.376 to 822.902)	-17.295	15.447(11.986 to 20.043)	12.775(9.855 to 16.494)	-0.746_x000D_ (-0.799 to -0.692)
Iceland	17.614(12.862 to 23.85)	26.242(19.024 to 35.724)	-27.904	23.989(17.405 to 32.691)	17.295(12.368 to 23.853)	-1.259_x000D_ (-1.329 to -1.189)
India	34777.101(23419.265 to 50184.084)	62205.619(43215.99 to 87116.9)	-30.285	26.789(18.212 to 38.318)	18.676(13.035 to 26.018)	-1.518_x000D_ (-1.658 to -1.378)
Indonesia	9046.25(6091.618 to 13045.2)	18894.877(13230.837 to 26428.176)	-16.658	32.894(22.377 to 46.945)	27.414(19.407 to 37.923)	-0.692_x000D_ (-0.739 to -0.645)
Iran (Islamic Republic of)	1054.186(702.288 to 1520.891)	2136.427(1447.124 to 3036.491)	-35.975	15.846(10.769 to 22.564)	10.146(6.964 to 14.279)	-1.697_x000D_ (-1.81 to -1.584)
Iraq	429.816(311.835 to 575.483)	725.109(511.71 to 997.405)	-46.731	20.204(14.72 to 26.945)	10.762(7.781 to 14.473)	-2.535_x000D_ (-2.772 to -2.298)
Ireland	321.884(240.382 to 424.599)	388.303(290.79 to 510.665)	-40.085	31.364(23.332 to 41.521)	18.792(13.959 to 24.912)	-2.018_x000D_ (-2.148 to -1.888)
Israel	194.93(137.192 to 269.606)	419.054(296.932 to 574.631)	-18.503	16.095(11.264 to 22.363)	13.117(9.155 to 18.201)	-0.799_x000D_ (-0.856 to -0.742)
Italy	3716.27(2444.931 to 5451.888)	4441.802(3314.976 to 5785.355)	-27.302	16.298(10.687 to 23.969)	11.848(8.749 to 15.577)	-1.056_x000D_ (-1.142 to -0.97)
Jamaica	133.862(94.313 to 184.436)	230.81(174.976 to 300.511)	-9.135	29.575(20.781 to 40.82)	26.873(20.39 to 34.971)	-0.343_x000D_ (-0.467 to -0.22)
Japan	22716.085(15590.909 to 32217.764)	32982.014(24119.909 to 44199.917)	-9.361	48.438(33.25 to 68.649)	43.904(31.877 to 59.462)	-0.377_x000D_ (-0.484 to -0.269)
Jordan	51.614(35.164 to 73.096)	191.529(129.404 to 273.645)	-35.675	13.675(9.515 to 19.045)	8.796(6.12 to 12.277)	-1.797_x000D_ (-1.96 to -1.633)
Kazakhstan	832.458(615.911 to 1107.61)	1232.248(935.579 to 1595.496)	4.985	24.471(18.212 to 32.451)	25.691(19.785 to 32.883)	0.195_x000D_ (0.181 to 0.209)
Kenya	422.253(278.202 to 618.032)	1069.552(719.199 to 1546.321)	-13.227	18.476(12.245 to 26.907)	16.032(10.883 to 22.956)	-0.489_x000D_ (-0.578 to -0.4)
Kiribati	4.497(3.11 to 6.312)	9.067(6.695 to 12.047)	-0.148	45.406(31.796 to 62.989)	45.339(33.847 to 59.611)	-0.074_x000D_ (-0.114 to -0.034)
Kuwait	22.799(15.117 to 32.99)	105.673(70.113 to 152.484)	-13.06	12.731(8.749 to 17.935)	11.068(7.757 to 15.373)	-0.554_x000D_ (-0.62 to -0.488)
Kyrgyzstan	205.895(152.423 to 273.063)	315.853(242.413 to 408.249)	-14.817	25.824(19.179 to 34.235)	21.997(16.99 to 28.264)	-0.62_x000D_ (-0.713 to -0.527)
Lao People's Democratic Republic	191.592(135.625 to 262.33)	318.955(231.208 to 434.672)	-29.332	34.717(24.72 to 47.215)	24.534(17.918 to 33.069)	-1.405_x000D_ (-1.522 to -1.287)
Latvia	225.665(168.286 to 295.688)	151.1(113.209 to 196.607)	-32.953	23.239(17.347 to 30.459)	15.581(11.6 to 20.368)	-1.702_x000D_ (-1.834 to -1.57)
Lebanon	110.068(76.46 to 154.385)	181.464(127.658 to 251.107)	-40.451	18.778(13.144 to 26.137)	11.182(7.816 to 15.542)	-2.061_x000D_ (-2.195 to -1.928)
Lesotho	34.701(23.108 to 49.792)	50.766(36.019 to 69.267)	17.341	15.177(10.169 to 21.659)	17.809(12.783 to 24.09)	0.69_x000D_ (0.575 to 0.806)
Liberia	43.046(27.35 to 64.46)	82.215(53.139 to 121.279)	-10.554	13.98(8.922 to 20.851)	12.504(8.141 to 18.275)	-0.507_x000D_ (-0.558 to -0.456)
Libya	72.861(46.989 to 107.635)	159.639(108.618 to 225.897)	-28.069	14.092(9.19 to 20.688)	10.137(7.037 to 14.121)	-1.292_x000D_ (-1.429 to -1.154)
Lithuania	233.134(177.285 to 301.224)	203.916(154.369 to 265.892)	-24.583	18.941(14.411 to 24.471)	14.285(10.722 to 18.711)	-0.82_x000D_ (-0.902 to -0.738)
Luxembourg	24.026(17.583 to 32.337)	35.627(25.657 to 48.556)	-27.065	16.941(12.347 to 22.876)	12.356(8.785 to 17.007)	-1.543_x000D_ (-1.837 to -1.249)
Madagascar	362.121(242.293 to 523.44)	858.578(576.787 to 1231.806)	-4.907	25.264(16.938 to 36.439)	24.025(16.227 to 34.313)	-0.263_x000D_ (-0.31 to -0.217)
Malawi	213.775(138.571 to 315.482)	380.266(250.227 to 554.836)	-10.666	19.999(13.035 to 29.337)	17.866(11.846 to 25.878)	-0.496_x000D_ (-0.543 to -0.448)
Malaysia	879.358(630.673 to 1190.788)	1638.751(1197.439 to 2214.613)	-38.516	34.655(25.022 to 46.716)	21.308(15.712 to 28.608)	-1.789_x000D_ (-1.888 to -1.689)
Maldives	9.333(6.594 to 12.874)	19.582(13.72 to 27.474)	-45.522	38.204(27.389 to 52.002)	20.813(14.961 to 28.441)	-2.349_x000D_ (-2.507 to -2.191)
Mali	150.121(94.376 to 223.837)	284.471(183.737 to 424.206)	-15.008	13.454(8.547 to 19.925)	11.435(7.471 to 16.843)	-0.674_x000D_ (-0.726 to -0.623)
Malta	20.658(14.442 to 28.995)	31.124(21.828 to 42.856)	-24.719	18.219(12.738 to 25.597)	13.715(9.424 to 19.228)	-1.405_x000D_ (-1.573 to -1.237)
Marshall Islands	2.003(1.403 to 2.785)	4.272(3.175 to 5.699)	-9.35	49.862(35.272 to 68.735)	45.2(34.107 to 59.317)	-0.485_x000D_ (-0.553 to -0.416)
Mauritania	38.958(25.489 to 57.301)	69.897(44.937 to 103.729)	-20.386	14.228(9.327 to 20.856)	11.327(7.348 to 16.671)	-0.906_x000D_ (-0.966 to -0.846)
Mauritius	59.519(44.109 to 78.2)	117.985(87.426 to 154.281)	-20.559	29.83(22.205 to 39.089)	23.697(17.634 to 30.912)	-1.038_x000D_ (-1.144 to -0.933)
Mexico	2655.728(1780.571 to 3837.111)	8336.598(5794.322 to 11619.167)	4.695	22.344(15.054 to 32.139)	23.393(16.317 to 32.488)	0.177_x000D_ (0.151 to 0.202)
Micronesia (Federated States of)	6.045(4.236 to 8.364)	9.215(6.844 to 12.237)	-8.496	50.127(35.38 to 68.923)	45.868(34.401 to 60.252)	-0.437_x000D_ (-0.496 to -0.378)
Monaco	3.341(2.41 to 4.513)	3.04(2.159 to 4.171)	-34.332	19.575(13.955 to 26.795)	12.854(8.944 to 17.905)	-1.58_x000D_ (-1.709 to -1.451)
Mongolia	84.244(59.429 to 116.163)	216.856(163.628 to 281.799)	18.007	30.677(21.737 to 42.091)	36.201(27.906 to 46.15)	0.512_x000D_ (0.341 to 0.683)
Montenegro	20.733(14.634 to 28.401)	28.216(21.079 to 37.146)	-7.058	12.291(8.755 to 16.724)	11.424(8.562 to 15.002)	-0.181_x000D_ (-0.277 to -0.086)
Morocco	796.799(548.252 to 1109.921)	1523.931(1111.689 to 2039.072)	-21.742	20.839(14.392 to 28.959)	16.308(11.986 to 21.699)	-0.979_x000D_ (-1.043 to -0.916)
Mozambique	390.967(252.941 to 581.284)	747.973(511.275 to 1060.715)	-1.597	22.507(14.639 to 33.245)	22.148(15.185 to 31.306)	-0.032_x000D_ (-0.063 to -0.002)
Myanmar	2197.303(1550.126 to 3036.202)	3172.158(2292.833 to 4240.896)	-35.282	35.941(25.511 to 49.384)	23.26(16.948 to 30.942)	-1.762_x000D_ (-1.936 to -1.588)
Namibia	32.05(22.067 to 45.171)	57.53(39.944 to 80.53)	-17.519	18.148(12.621 to 25.357)	14.968(10.547 to 20.629)	-0.868_x000D_ (-0.972 to -0.764)
Nauru	0.469(0.325 to 0.646)	0.52(0.381 to 0.698)	-21.657	37.841(26.696 to 51.487)	29.646(21.723 to 39.6)	-1.003_x000D_ (-1.124 to -0.883)
Nepal	742.874(503.064 to 1059.307)	1467.843(1042.644 to 2037.45)	-17.523	27.998(19.053 to 39.781)	23.092(16.461 to 31.876)	-0.763_x000D_ (-0.833 to -0.693)
Netherlands	1132.06(832.815 to 1502.483)	1378.854(1020.133 to 1838.888)	-29.378	22.295(16.317 to 29.755)	15.745(11.498 to 21.251)	-1.075_x000D_ (-1.144 to -1.005)
New Zealand	236.982(155.137 to 345.798)	318.029(230.46 to 428.425)	-38.458	23.531(15.401 to 34.305)	14.481(10.448 to 19.594)	-1.681_x000D_ (-1.84 to -1.522)
Nicaragua	131.503(93.619 to 179.156)	344.741(251.253 to 463.413)	-19.498	31.143(22.257 to 42.191)	25.071(18.321 to 33.549)	-0.793_x000D_ (-0.855 to -0.731)
Niger	115.909(73.104 to 173.615)	307.612(201.037 to 452.33)	-8.319	14.279(9.062 to 21.273)	13.091(8.602 to 19.132)	-0.391_x000D_ (-0.435 to -0.346)
Nigeria	1641.94(1064.548 to 2425.36)	2593.752(1669.713 to 3852.693)	-29.368	13.22(8.642 to 19.411)	9.338(6.114 to 13.697)	-1.501_x000D_ (-1.644 to -1.357)
Niue	0.252(0.184 to 0.34)	0.167(0.123 to 0.222)	-30.962	41.041(29.758 to 55.636)	28.334(20.848 to 37.601)	-1.429_x000D_ (-1.516 to -1.342)
North Macedonia	143.622(106.517 to 189.177)	263.016(209.757 to 327.913)	17.789	28.734(21.449 to 37.651)	33.845(27.104 to 41.883)	0.509_x000D_ (0.356 to 0.661)
Northern Mariana Islands	1.806(1.266 to 2.51)	4.347(3.208 to 5.76)	-18.058	35.324(25.32 to 48.039)	28.945(21.685 to 37.857)	-0.684_x000D_ (-0.742 to -0.626)
Norway	404.594(272.32 to 583.55)	439.52(308.127 to 611.727)	-31.47	24.76(16.548 to 35.918)	16.968(11.794 to 23.831)	-1.078_x000D_ (-1.287 to -0.867)
Oman	48.504(30.691 to 79.906)	150.132(112.635 to 195.567)	16.452	26.738(17.044 to 45.148)	31.137(23.718 to 39.8)	0.469_x000D_ (0.39 to 0.548)
Pakistan	4969.725(3377.124 to 7187.465)	8912.18(6243.698 to 12408.287)	-22.291	31.887(21.798 to 45.838)	24.779(17.463 to 34.201)	-1.085_x000D_ (-1.23 to -0.939)
Palau	1.061(0.763 to 1.439)	1.992(1.459 to 2.668)	-28.648	42.25(30.712 to 56.815)	30.146(22.433 to 39.802)	-1.269_x000D_ (-1.343 to -1.195)
Palestine	32.058(22.07 to 45.08)	75.399(50.442 to 106.503)	-24.301	14.108(9.842 to 19.607)	10.68(7.435 to 14.678)	-1.015_x000D_ (-1.086 to -0.944)
Panama	135.968(97.047 to 185.443)	366.091(272.065 to 479.421)	-10.883	33.474(23.954 to 45.409)	29.831(22.162 to 39.071)	-0.418_x000D_ (-0.468 to -0.369)
Papua New Guinea	150.429(104.304 to 210.683)	375.11(265.281 to 507.482)	-18.644	33.247(23.431 to 45.771)	27.048(19.493 to 36.069)	-0.784_x000D_ (-0.839 to -0.73)
Paraguay	187.634(137.753 to 246.954)	438.877(334.119 to 562.763)	-11.047	30.031(22.065 to 39.493)	26.713(20.361 to 34.206)	-0.218_x000D_ (-0.274 to -0.163)
Peru	1128.197(806.205 to 1545.873)	2065.049(1517.181 to 2744.285)	-34.501	33.521(24.008 to 45.82)	21.956(16.134 to 29.146)	-1.454_x000D_ (-1.577 to -1.33)
Philippines	1403.664(924.806 to 2048.497)	5145.319(3578.927 to 7212.082)	21.96	17.864(11.908 to 25.816)	21.787(15.267 to 30.331)	1.03_x000D_ (0.813 to 1.247)
Poland	2373.528(1610.308 to 3387.011)	2375.981(1676.906 to 3290.835)	-37.182	21.133(14.345 to 30.138)	13.275(9.332 to 18.513)	-1.988_x000D_ (-2.162 to -1.813)
Portugal	763.139(565.984 to 1004.918)	934.382(712.773 to 1183.859)	-33.623	21.272(15.78 to 28.068)	14.12(10.384 to 18.329)	-1.557_x000D_ (-1.666 to -1.447)
Puerto Rico	203.11(143.922 to 278.486)	286.283(204.893 to 389.124)	-22.029	21.034(14.886 to 28.89)	16.4(11.53 to 22.653)	-0.992_x000D_ (-1.099 to -0.884)
Qatar	7.415(5.259 to 10.506)	57.369(39.501 to 81.072)	-7.192	18.904(13.555 to 25.996)	17.544(12.967 to 23.314)	-0.056_x000D_ (-0.152 to 0.039)
Republic of Korea	5003.695(3616.936 to 6797.541)	7537.541(5504.534 to 10065.704)	-48.448	57.083(41.368 to 77.1)	29.427(21.477 to 39.362)	-2.242_x000D_ (-2.589 to -1.895)
Republic of Moldova	181.387(130.773 to 247.558)	184.674(134.189 to 246.756)	-24.016	15.367(11.162 to 20.831)	11.676(8.488 to 15.662)	-1.074_x000D_ (-1.167 to -0.98)
Romania	1898.777(1492.106 to 2394.475)	2741.406(2262.926 to 3302.772)	-1.995	26.785(21.114 to 33.659)	26.251(21.47 to 31.935)	-0.224_x000D_ (-0.289 to -0.159)
Russian Federation	10928.105(7405.527 to 15550.675)	15049.423(10792.207 to 20567.276)	4.642	22.863(15.522 to 32.519)	23.924(17.116 to 32.783)	-0.154_x000D_ (-0.57 to 0.263)
Rwanda	216.551(144.543 to 310.212)	338.61(229.978 to 485.699)	-30.905	26.953(18.056 to 38.552)	18.623(12.726 to 26.514)	-1.614_x000D_ (-1.759 to -1.47)
Saint Kitts and Nevis	2.971(2.245 to 3.874)	4.86(3.658 to 6.299)	-28.857	33.455(25.133 to 43.966)	23.801(18.119 to 30.603)	-1.286_x000D_ (-1.392 to -1.179)
Saint Lucia	6.865(5.018 to 9.185)	15.012(11.243 to 19.658)	-26.923	30.241(22.158 to 40.387)	22.099(16.592 to 28.896)	-1.174_x000D_ (-1.275 to -1.072)
Saint Vincent and the Grenadines	4.379(3.149 to 5.824)	7.258(5.399 to 9.491)	-23.166	23.856(17.173 to 31.748)	18.33(13.68 to 23.918)	-0.899_x000D_ (-1.046 to -0.751)
Samoa	9.261(6.567 to 12.626)	13.616(9.903 to 18.398)	-18.594	41.514(29.647 to 56.246)	33.795(24.76 to 45.363)	-0.8_x000D_ (-0.853 to -0.747)
San Marino	1.453(1.008 to 2.028)	2.341(1.624 to 3.257)	-21.637	16.354(11.274 to 23.009)	12.815(8.739 to 18.071)	-0.965_x000D_ (-1.046 to -0.883)
Sao Tome and Principe	2.421(1.564 to 3.573)	4.346(2.855 to 6.421)	-7.539	13.671(8.852 to 20.151)	12.641(8.35 to 18.502)	-0.389_x000D_ (-0.454 to -0.324)
Saudi Arabia	194.324(133.489 to 273.076)	539.391(356.427 to 780.593)	-32.225	12.379(8.664 to 17.069)	8.39(5.78 to 11.772)	-1.466_x000D_ (-1.562 to -1.369)
Senegal	113.887(72.73 to 171.084)	249.794(162.383 to 370.385)	-12.165	12.702(8.157 to 18.971)	11.157(7.309 to 16.394)	-0.472_x000D_ (-0.519 to -0.424)
Serbia	877.72(683.845 to 1117.906)	1155.115(942.595 to 1404.371)	-10.087	29.47(23.071 to 37.413)	26.497(21.562 to 32.37)	-0.683_x000D_ (-0.806 to -0.559)
Seychelles	3.394(2.348 to 4.74)	5.235(3.597 to 7.384)	-31.983	22.833(15.803 to 31.898)	15.53(10.759 to 21.755)	-1.391_x000D_ (-1.501 to -1.28)
Sierra Leone	72.132(45.541 to 108.697)	133.186(87.463 to 196.387)	-6.741	13.085(8.3 to 19.637)	12.203(8.054 to 17.865)	-0.255_x000D_ (-0.309 to -0.201)
Singapore	236.742(172.031 to 325.77)	534.959(369.835 to 749.97)	-38.088	36.136(26.428 to 49.343)	22.373(15.524 to 31.339)	-1.9_x000D_ (-2.025 to -1.774)
Slovakia	331.01(253.42 to 427.256)	293.354(219.487 to 389.389)	-44.025	21.139(16.185 to 27.299)	11.832(8.816 to 15.78)	-2.426_x000D_ (-2.616 to -2.235)
Slovenia	105.743(77.553 to 141.204)	123.724(90.79 to 166.065)	-32.494	15.984(11.743 to 21.328)	10.79(7.783 to 14.661)	-1.738_x000D_ (-1.879 to -1.597)
Solomon Islands	18.443(11.792 to 27.538)	58.437(43.097 to 77.77)	18.329	50.878(33.031 to 75.226)	60.203(44.905 to 79.193)	0.277_x000D_ (0.15 to 0.403)
Somalia	174.73(112.714 to 262.42)	415.227(270.847 to 617.751)	-3.67	23.556(15.257 to 35.105)	22.691(14.897 to 33.445)	-0.167_x000D_ (-0.206 to -0.129)
South Africa	763.53(503.526 to 1118.043)	1458.389(975.282 to 2099.553)	-14.747	13.403(8.882 to 19.555)	11.426(7.715 to 16.317)	-0.689_x000D_ (-0.847 to -0.531)
South Sudan	134.77(89.299 to 194.908)	203.143(134.322 to 296.394)	-10.762	19.316(12.878 to 27.784)	17.238(11.527 to 24.825)	-0.446_x000D_ (-0.539 to -0.352)
Spain	2216.525(1561.828 to 3050.026)	3858.462(2951.253 to 4990.694)	-4.75	15.774(11.073 to 21.807)	15.024(11.229 to 19.852)	-0.13_x000D_ (-0.228 to -0.032)
Sri Lanka	1104.279(790.694 to 1497.723)	1980.237(1438.567 to 2655.029)	-31.258	41.219(29.906 to 55.201)	28.335(20.798 to 37.781)	-1.408_x000D_ (-1.538 to -1.278)
Sudan	543.096(371.046 to 767.333)	794.16(563.755 to 1081.613)	-31.734	21.933(15.032 to 30.879)	14.973(10.729 to 20.217)	-1.585_x000D_ (-1.702 to -1.468)
Suriname	18.991(13.77 to 25.718)	42.942(32.017 to 56.647)	-8.737	25.956(18.869 to 35.061)	23.688(17.7 to 31.18)	-0.465_x000D_ (-0.539 to -0.391)
Sweden	849.86(573.999 to 1213.098)	861.763(604.037 to 1196.784)	-30.496	23.424(15.688 to 33.62)	16.281(11.29 to 22.885)	-1.354_x000D_ (-1.476 to -1.232)
Switzerland	495.192(366.396 to 655.54)	616.864(447.996 to 838.23)	-27.952	18.578(13.603 to 24.776)	13.385(9.512 to 18.527)	-0.937_x000D_ (-1.238 to -0.634)
Syrian Arab Republic	232.08(149.684 to 342.771)	419.721(293.558 to 585.879)	-28.785	16.692(10.906 to 24.451)	11.887(8.562 to 16.182)	-1.48_x000D_ (-1.627 to -1.333)
Taiwan (Province of China)	1043.893(718.656 to 1482.873)	2314.778(1668.403 to 3127.658)	-18.915	24.983(17.322 to 35.301)	20.258(14.592 to 27.43)	-0.601_x000D_ (-0.675 to -0.527)
Tajikistan	180.131(130.775 to 241.434)	467.42(347.206 to 616.506)	25.836	24.346(17.698 to 32.559)	30.636(23.271 to 39.648)	0.939_x000D_ (0.792 to 1.086)
Thailand	5205.202(3805.051 to 6936.429)	10078.54(7608.122 to 13022.305)	-39.645	55.156(40.664 to 73.157)	33.289(25.182 to 42.968)	-2.03_x000D_ (-2.19 to -1.869)
Timor-Leste	21.653(14.934 to 29.994)	53.613(38.39 to 72.815)	-14.153	27.485(19.251 to 37.665)	23.595(17.031 to 31.849)	-0.639_x000D_ (-0.715 to -0.562)
Togo	47.675(30.511 to 71.039)	142.925(94.079 to 209.679)	-9.318	13.371(8.62 to 19.814)	12.125(8.024 to 17.662)	-0.36_x000D_ (-0.391 to -0.329)
Tokelau	0.15(0.105 to 0.207)	0.121(0.087 to 0.163)	-32.023	44.104(30.937 to 61.003)	29.981(21.673 to 40.515)	-1.563_x000D_ (-1.673 to -1.452)
Tonga	4.23(2.913 to 5.98)	4.928(3.512 to 6.732)	-22.958	29.094(20.195 to 40.842)	22.415(16.02 to 30.527)	-0.997_x000D_ (-1.071 to -0.924)
Trinidad and Tobago	64.093(47.107 to 84.433)	120.32(89.101 to 155.601)	-18.292	28.427(20.933 to 37.392)	23.228(17.276 to 30.002)	-0.73_x000D_ (-0.766 to -0.694)
Tunisia	254.562(174.249 to 362.479)	482.359(340.218 to 659.429)	-30.412	19.221(13.252 to 27.139)	13.375(9.509 to 18.194)	-1.453_x000D_ (-1.549 to -1.357)
Turkey	2477.67(1742.942 to 3431.984)	3914.014(2878.296 to 5129.635)	-40.913	25.822(18.305 to 35.524)	15.257(11.3 to 19.893)	-1.993_x000D_ (-2.114 to -1.873)
Turkmenistan	121.668(89.291 to 164.022)	333.002(252.308 to 433.424)	22.21	23.515(17.344 to 31.559)	28.738(22.02 to 37.086)	0.99_x000D_ (0.875 to 1.104)
Tuvalu	0.831(0.584 to 1.148)	1.037(0.752 to 1.399)	-22.987	48.998(34.742 to 67.302)	37.735(27.565 to 50.624)	-1.068_x000D_ (-1.146 to -0.99)
Uganda	371.233(240.692 to 546.604)	750.984(500.771 to 1080.557)	-15.389	20.55(13.382 to 30.157)	17.388(11.671 to 24.906)	-0.704_x000D_ (-0.775 to -0.634)
Ukraine	4812.719(3245.397 to 6865.869)	4136.245(2929.636 to 5668.39)	-20.255	25.529(17.248 to 36.434)	20.358(14.351 to 27.981)	-0.863_x000D_ (-0.929 to -0.798)
United Arab Emirates	24.107(16.332 to 34.377)	216.397(145.286 to 314.874)	-30.814	17.821(12.377 to 24.838)	12.33(8.788 to 16.782)	-1.465_x000D_ (-1.618 to -1.313)
United Kingdom	5408.27(3802.938 to 7507.88)	5792.172(4224.278 to 7788.196)	-29.399	24.569(17.208 to 34.225)	17.346(12.518 to 23.578)	-1.413_x000D_ (-1.532 to -1.294)
United Republic of Tanzania	641.462(420.759 to 937.619)	1316.626(887.479 to 1904.391)	-16.034	20.924(13.765 to 30.492)	17.569(11.922 to 25.18)	-0.723_x000D_ (-0.78 to -0.666)
United States of America	13233.509(8865.838 to 19021.54)	23819.774(16745.436 to 32933.768)	-4.406	16.414(10.955 to 23.648)	15.691(10.964 to 21.821)	-0.359_x000D_ (-0.58 to -0.137)
United States Virgin Islands	7.054(5.063 to 9.634)	10.574(7.813 to 13.846)	-18.163	28.164(20.273 to 38.273)	23.048(16.982 to 30.277)	-0.703_x000D_ (-0.778 to -0.627)
Uruguay	427.124(324.235 to 557.297)	476.58(369.135 to 607.963)	-19.861	42.683(32.419 to 55.779)	34.206(26.297 to 43.933)	-0.764_x000D_ (-0.882 to -0.646)
Uzbekistan	461.343(318.417 to 657.504)	1148.818(850.11 to 1515.026)	10.636	14.547(10.052 to 20.716)	16.094(12.177 to 20.864)	0.484_x000D_ (0.387 to 0.581)
Vanuatu	6.596(4.639 to 9.203)	18.299(13.383 to 24.831)	-6.324	39.934(28.412 to 54.894)	37.408(27.639 to 50.161)	-0.306_x000D_ (-0.35 to -0.262)
Venezuela (Bolivarian Republic of)	875.154(646.061 to 1150.67)	2450.609(1843.514 to 3227.091)	-9.813	32.083(23.705 to 42.165)	28.935(21.83 to 37.98)	-0.394_x000D_ (-0.44 to -0.349)
Viet Nam	3511.199(2404.546 to 4898.829)	7402.22(5316.56 to 10047.437)	-20.662	33.435(23.023 to 46.526)	26.527(19.246 to 35.765)	-0.971_x000D_ (-1.052 to -0.89)
Yemen	294.752(202.914 to 412.308)	711.672(509.651 to 965.182)	-16.042	22.519(15.653 to 31.244)	18.907(13.684 to 25.378)	-0.816_x000D_ (-0.907 to -0.725)
Zambia	177.437(118.621 to 257.124)	420.233(289.094 to 593.471)	-6.563	21.745(14.64 to 31.309)	20.318(14.087 to 28.423)	-0.345_x000D_ (-0.399 to -0.292)
Zimbabwe	195.226(131.013 to 280.765)	410.642(286.472 to 569.42)	19.341	17.297(11.687 to 24.73)	20.643(14.534 to 28.384)	0.887_x000D_ (0.766 to 1.007)

## Sheet: Prevalence
location	Prevalence
	Num_1990 (95% UI)	Num_2021 (95% UI)	Percent change (%)	ASR_1990 per 100,000 (95% UI)	ASR_2021 per 100,000 (95% UI)	EAPC (95% CI)
Afghanistan	4671.816(4066.819 to 5323.989)	6603.775(5941.62 to 7298.529)	-14.757	222.036(191.312 to 255.527)	189.27(166.535 to 213.743)	-0.591_x000D_ (-0.624 to -0.558)
Albania	1016.527(911.549 to 1127.396)	1712.868(1530.401 to 1901.496)	-10.6	166.349(148.391 to 185.356)	148.716(133.208 to 164.88)	-0.405_x000D_ (-0.428 to -0.382)
Algeria	8317.009(7445.218 to 9207.753)	18815.515(17057.37 to 20632.615)	-23.857	232.7(206.961 to 259.262)	177.185(159.676 to 195.188)	-0.983_x000D_ (-1.029 to -0.936)
American Samoa	25.21(23.124 to 27.35)	51.982(48.194 to 55.86)	-5.026	377.996(344.028 to 412.662)	358.999(331.047 to 387.408)	-0.199_x000D_ (-0.215 to -0.184)
Andorra	38.916(35.066 to 42.886)	94.368(85.824 to 103.324)	-9.64	246.11(221.094 to 271.879)	222.385(202.47 to 243.252)	-0.363_x000D_ (-0.397 to -0.329)
Angola	3019.467(2703.218 to 3347.449)	8241.541(7492.498 to 9000.226)	-11.933	269.49(239.472 to 301.014)	237.332(214.561 to 260.592)	-0.437_x000D_ (-0.462 to -0.411)
Antigua and Barbuda	54.01(49.411 to 58.605)	105.957(97.912 to 113.685)	-13.504	397.224(364.286 to 430.06)	343.583(316.913 to 369.231)	-0.535_x000D_ (-0.562 to -0.508)
Argentina	38632.997(34395.864 to 43254.913)	47971.976(42076.63 to 55838.218)	-24.887	434.108(386.662 to 485.921)	326.071(287.395 to 376.815)	-1.032_x000D_ (-1.083 to -0.981)
Armenia	1631.837(1473.165 to 1798.655)	1831.499(1668.175 to 2006.004)	-20.248	203.024(182.272 to 225.204)	161.915(147.729 to 177.215)	-0.825_x000D_ (-0.861 to -0.789)
Australia	12125.06(11124.286 to 13220.024)	24665.591(22723.027 to 26646.271)	-7.576	233.434(214.084 to 254.643)	215.75(198.963 to 232.818)	-0.195_x000D_ (-0.25 to -0.139)
Austria	15706.758(13927.996 to 17014.181)	20581.737(19068.113 to 22020.427)	-12.636	502.334(447.333 to 543.879)	438.861(406.864 to 469.62)	-0.406_x000D_ (-0.552 to -0.259)
Azerbaijan	2621.108(2277.682 to 2982.918)	4993.293(4462.648 to 5560.091)	-12.135	177.032(152.295 to 203.326)	155.548(137.291 to 175.017)	-0.419_x000D_ (-0.45 to -0.388)
Bahamas	134.757(123.946 to 146.353)	354.067(327.386 to 381.306)	-6.079	315.507(289.681 to 343.149)	296.327(273.505 to 319.753)	-0.23_x000D_ (-0.248 to -0.212)
Bahrain	87.058(78.16 to 96.684)	455.511(410.161 to 501.48)	-18.514	150.522(132.352 to 170.39)	122.654(109.125 to 136.457)	-0.717_x000D_ (-0.749 to -0.685)
Bangladesh	47740.425(41934.362 to 53935.241)	125646.329(112087.435 to 140809.882)	-10.092	349.572(304.22 to 398.033)	314.293(278.906 to 353.902)	-0.216_x000D_ (-0.266 to -0.166)
Barbados	272.889(250.248 to 295.701)	483.084(446.659 to 519.172)	-7.477	378.147(347.534 to 409.151)	349.872(323.641 to 375.88)	-0.279_x000D_ (-0.311 to -0.246)
Belarus	6151.651(5425.547 to 6920.646)	6908.707(6211.236 to 7636.516)	-4.714	172.993(152.621 to 194.501)	164.838(148.551 to 181.751)	-0.155_x000D_ (-0.202 to -0.108)
Belgium	7867.604(7133.086 to 8652.801)	10284.889(9354.987 to 11290.798)	-8.557	200.774(182.135 to 220.727)	183.594(167.426 to 201.169)	-0.419_x000D_ (-0.533 to -0.305)
Belize	78.336(71.717 to 84.947)	244.172(225.727 to 262.914)	-9.762	312.918(286.464 to 339.365)	282.371(260.572 to 304.469)	-0.388_x000D_ (-0.411 to -0.365)
Benin	1288.513(1158.694 to 1425.069)	3190.324(2915.42 to 3484.063)	-9.382	237.267(212.788 to 263.048)	215.006(195.676 to 235.359)	-0.396_x000D_ (-0.421 to -0.37)
Bermuda	67.898(62.715 to 73.221)	114.997(107.033 to 123.407)	-17.188	396.951(366.415 to 428.315)	328.723(306.217 to 352.567)	-0.676_x000D_ (-0.712 to -0.639)
Bhutan	185.185(163.505 to 207.914)	339.899(301.255 to 379.365)	-19.479	247.788(215.245 to 281.86)	199.522(175.983 to 223.63)	-0.702_x000D_ (-0.729 to -0.675)
Bolivia (Plurinational State of)	5236.933(4740.964 to 5735.306)	11677.023(10710.174 to 12677.473)	-22.055	578.896(521.106 to 637.024)	451.218(412.033 to 491.687)	-0.923_x000D_ (-0.972 to -0.875)
Bosnia and Herzegovina	2593.849(2314.245 to 2902.159)	2575.984(2314.177 to 2857.243)	-19.708	204.424(180.606 to 230.792)	164.137(148.139 to 181.354)	-0.82_x000D_ (-0.869 to -0.771)
Botswana	364.304(328.512 to 401.92)	884.155(804.975 to 964.28)	-10.103	239.448(215.375 to 264.993)	215.256(195.573 to 235.172)	-0.402_x000D_ (-0.42 to -0.384)
Brazil	94187.295(77445.753 to 114352.268)	195908.706(162661.107 to 235501.665)	-24.941	372.983(305.519 to 453.795)	279.956(232.113 to 336.814)	-1.15_x000D_ (-1.25 to -1.051)
Brunei Darussalam	192.244(174.421 to 211.902)	550.964(511.494 to 593.202)	-21.782	683.148(616.199 to 757.274)	534.348(493.623 to 578.465)	-0.89_x000D_ (-0.94 to -0.841)
Bulgaria	5581.248(4986.66 to 6196.901)	5534.885(4943.521 to 6180.078)	0.192	165.617(148.205 to 183.733)	165.935(149.616 to 183.547)	-0.015_x000D_ (-0.036 to 0.006)
Burkina Faso	2630.232(2363.085 to 2908.257)	5258.77(4810.189 to 5745.116)	-7.481	217.535(194.693 to 241.365)	201.261(183.63 to 220.28)	-0.288_x000D_ (-0.304 to -0.273)
Burundi	2064.704(1832.465 to 2299.978)	3916.255(3524.516 to 4311.9)	-14.148	324.291(285.977 to 363.297)	278.409(247.635 to 309.339)	-0.545_x000D_ (-0.568 to -0.522)
Cabo Verde	147.633(133.336 to 162.385)	284.487(261.239 to 307.849)	-7.86	246.387(222.663 to 271.023)	227.022(208.52 to 245.726)	-0.283_x000D_ (-0.309 to -0.257)
Cambodia	3919.566(3481.566 to 4385.497)	9763.038(8812.394 to 10698.757)	-10.967	296.899(260.759 to 335.583)	264.338(236.4 to 291.876)	-0.418_x000D_ (-0.435 to -0.4)
Cameroon	2861.299(2587.644 to 3149.01)	7753.709(7092.426 to 8432.299)	-5.982	226.822(204.495 to 250.308)	213.253(194.613 to 232.353)	-0.229_x000D_ (-0.245 to -0.213)
Canada	27500.683(25222.618 to 29794.287)	47631.41(44010.587 to 51247.373)	-18.755	320.967(294.448 to 347.751)	260.77(241.305 to 280.449)	-0.754_x000D_ (-0.793 to -0.715)
Central African Republic	831.265(735.924 to 928.148)	1656.415(1484.427 to 1825.119)	-1.922	254.399(222.431 to 286.649)	249.51(220.814 to 277.97)	-0.073_x000D_ (-0.085 to -0.06)
Chad	1837.145(1653.406 to 2029.603)	3781.405(3453.302 to 4101.951)	-5.163	239.272(214.754 to 264.929)	226.918(206.468 to 246.936)	-0.193_x000D_ (-0.207 to -0.179)
Chile	8375.241(7483.946 to 9261.57)	20248.965(17953.001 to 23066.078)	-1.904	296.563(264.314 to 328.749)	290.917(258.335 to 330.626)	0.091_x000D_ (-0.006 to 0.189)
China	625575.131(494221.508 to 782888.872)	1004446.343(824727.572 to 1215350.302)	-36.889	259.003(202.811 to 326.593)	163.461(133.746 to 198.276)	-1.671_x000D_ (-1.802 to -1.54)
Colombia	27180.351(25175.668 to 29317.952)	74673.365(69515.464 to 79923.31)	-11.98	557.156(515.483 to 601.716)	490.406(456.682 to 524.715)	-0.491_x000D_ (-0.523 to -0.459)
Comoros	181.874(163.162 to 201.052)	392.765(356.853 to 429.227)	-14.079	323.726(288.371 to 360.205)	278.148(251.293 to 305.482)	-0.535_x000D_ (-0.56 to -0.51)
Congo	781.618(700.377 to 866.861)	1837.745(1671.708 to 2002.526)	-12.898	261.363(232.594 to 291.622)	227.651(205.891 to 249.274)	-0.49_x000D_ (-0.516 to -0.464)
Cook Islands	15.453(14.181 to 16.795)	24.767(22.869 to 26.745)	-17.912	424.621(387.584 to 463.89)	348.561(321.721 to 376.563)	-0.686_x000D_ (-0.72 to -0.653)
Costa Rica	2147.945(1991.143 to 2305.672)	6099.27(5686.251 to 6507.192)	-11.243	454.57(421.238 to 488.109)	403.463(376.109 to 430.421)	-0.446_x000D_ (-0.469 to -0.422)
Coted'Ivoire	2609.91(2359.405 to 2872.9)	6662.546(6082.773 to 7243.532)	-9.684	224.906(202.439 to 248.393)	203.127(185.019 to 221.184)	-0.364_x000D_ (-0.381 to -0.347)
Croatia	3133.945(2829.773 to 3464.039)	2710.174(2438.171 to 3002.566)	-24.581	177.337(159.628 to 196.631)	133.746(121.121 to 147.263)	-1.064_x000D_ (-1.122 to -1.005)
Cuba	10603.922(9809.003 to 11433.233)	16810.199(15682.364 to 18007.068)	-18.068	381.833(353.172 to 411.737)	312.845(291.935 to 335.074)	-0.731_x000D_ (-0.769 to -0.693)
Cyprus	705.344(636.363 to 775.053)	1235.536(1120.142 to 1346.095)	-27.014	310.426(279.339 to 342.184)	226.568(205.411 to 246.993)	-1.158_x000D_ (-1.244 to -1.071)
Czechia	7166.718(6428.578 to 7946.996)	8040.898(7256.353 to 8852.128)	-21.953	201.243(181.064 to 222.649)	157.065(142.494 to 171.997)	-0.845_x000D_ (-0.889 to -0.801)
Democratic People's Republic of Korea	13962.223(12421.272 to 15609.667)	23517.42(20894.588 to 26233.955)	-12.955	278.766(244.432 to 315.751)	242.652(214.269 to 272.181)	-0.492_x000D_ (-0.513 to -0.47)
Democratic Republic of the Congo	12179.311(10823.112 to 13575.608)	29659.246(26756.934 to 32640.342)	0.545	272.81(239.808 to 306.88)	274.298(244.404 to 304.679)	0.016_x000D_ (0.01 to 0.023)
Denmark	6846.599(6239.828 to 7500.389)	7705.239(7041.514 to 8400.769)	-21.886	338.508(309.378 to 370.135)	264.421(242.199 to 287.979)	-0.749_x000D_ (-0.782 to -0.716)
Djibouti	122.93(110.667 to 135.101)	543.254(494.682 to 592.579)	-8.294	304.718(271.655 to 338.096)	279.446(251.81 to 307.529)	-0.295_x000D_ (-0.323 to -0.267)
Dominica	54.823(49.923 to 59.707)	72.126(66.804 to 77.912)	-13.779	355.112(323.655 to 386.38)	306.182(283.214 to 331.013)	-0.553_x000D_ (-0.583 to -0.524)
Dominican Republic	3509.808(3223.361 to 3811.963)	10243.83(9465.811 to 11052.173)	7.893	342.173(313.833 to 372.029)	369.18(340.861 to 398.595)	0.285_x000D_ (0.27 to 0.301)
Ecuador	8607.886(8006.744 to 9257.709)	23938.47(22299.877 to 25565.247)	-9.781	586.394(544.603 to 631.252)	529.039(492.38 to 565.36)	-0.371_x000D_ (-0.394 to -0.348)
Egypt	14667.303(13017.195 to 16468.308)	28366.898(25517.268 to 31397.152)	-18.926	172.756(150.848 to 196.846)	140.06(124.247 to 157.004)	-0.756_x000D_ (-0.788 to -0.723)
El Salvador	3642.172(3346.877 to 3941.456)	5897.968(5467.527 to 6332.526)	-21.519	448.024(411.406 to 485.174)	351.613(326.188 to 377.196)	-0.899_x000D_ (-0.962 to -0.835)
Equatorial Guinea	144.617(128.897 to 160.806)	290.578(263.121 to 318.154)	-23.392	261.58(231.383 to 292.527)	200.392(180.812 to 219.845)	-0.949_x000D_ (-0.993 to -0.905)
Eritrea	1103.786(993.447 to 1220.52)	2477.661(2263.695 to 2696.025)	-6.888	321.277(284.619 to 359.807)	299.147(270.315 to 328.396)	-0.257_x000D_ (-0.271 to -0.244)
Estonia	1209.087(1038.627 to 1386.851)	903.862(788.665 to 1024.284)	-31.322	217.819(187.549 to 249.503)	149.593(132.479 to 167.404)	-1.301_x000D_ (-1.381 to -1.221)
Eswatini	163.919(146.281 to 182.969)	301.587(273.929 to 329.801)	-5.889	207.304(184.603 to 231.865)	195.096(176.61 to 213.844)	-0.237_x000D_ (-0.252 to -0.222)
Ethiopia	19691.258(16091.692 to 24030.951)	28205.451(23575.422 to 33559.806)	-33.368	346.745(281.159 to 424.664)	231.043(192.102 to 276.094)	-1.437_x000D_ (-1.496 to -1.378)
Fiji	568.66(520.159 to 618.724)	1029.494(949.775 to 1114.075)	-13.692	514.154(464.631 to 565.587)	443.753(406.126 to 483.724)	-0.574_x000D_ (-0.608 to -0.54)
Finland	10211.34(9353.332 to 11034.476)	13897.01(12992.69 to 14876.249)	-16.506	551.269(505.413 to 595.289)	460.275(430.658 to 492.794)	-0.502_x000D_ (-0.674 to -0.329)
France	46838.89(42730.807 to 51113.518)	77554.068(70814.202 to 84619.86)	3.565	225.318(205.864 to 245.752)	233.351(213.828 to 253.927)	0.124_x000D_ (0.109 to 0.139)
Gabon	403.359(361.144 to 447.941)	691.786(631.204 to 754.356)	-11.424	256.712(229.026 to 285.725)	227.385(206.908 to 248.528)	-0.418_x000D_ (-0.459 to -0.378)
Gambia	223.63(202.441 to 246.489)	593.683(543.054 to 647.038)	-5.43	229.011(206.689 to 253.1)	216.576(197.625 to 236.464)	-0.203_x000D_ (-0.216 to -0.19)
Georgia	5394.868(4850.371 to 5954.892)	5148.196(4649.732 to 5679.717)	11.835	305.487(274.119 to 337.944)	341.642(310.192 to 375.164)	0.381_x000D_ (0.36 to 0.401)
Germany	99719.33(90380.747 to 109138.337)	116600.258(107223.992 to 126331.209)	-16.301	299.383(271.827 to 327.457)	250.579(230.713 to 271.386)	-0.57_x000D_ (-0.619 to -0.521)
Ghana	4884.656(4447.973 to 5350.579)	12643.074(11646.203 to 13665.714)	-5.685	275.82(250.441 to 303.136)	260.139(239.09 to 281.579)	-0.211_x000D_ (-0.227 to -0.195)
Greece	10625.207(9698.531 to 11618.412)	15917.551(14536.951 to 17297.121)	9.006	260.33(237.319 to 284.856)	283.777(260.275 to 307.842)	0.352_x000D_ (0.314 to 0.39)
Greenland	35.814(29.89 to 51.021)	61.306(55.738 to 66.941)	-15.112	343.533(283.945 to 481.094)	291.617(263.093 to 320.871)	-0.64_x000D_ (-0.705 to -0.575)
Grenada	70.234(63.86 to 76.951)	111.811(103.734 to 120.202)	-13.654	389.549(355.731 to 425.425)	336.359(311.091 to 362.654)	-0.534_x000D_ (-0.551 to -0.516)
Guam	83.844(77.244 to 90.682)	210.949(195.569 to 226.202)	-3.951	375.512(343.189 to 408.726)	360.677(334.742 to 386.359)	-0.113_x000D_ (-0.144 to -0.082)
Guatemala	3208.982(2966.237 to 3464.466)	9851.281(9149.207 to 10557.94)	-1.509	328.177(302.92 to 354.787)	323.226(299.923 to 346.697)	-0.07_x000D_ (-0.079 to -0.061)
Guinea	2272.707(2045.194 to 2510.245)	3831.162(3495.649 to 4170.35)	-3.048	250.113(224.463 to 276.902)	242.49(220.597 to 264.656)	-0.103_x000D_ (-0.108 to -0.098)
Guinea-Bissau	274.499(248.1 to 302.874)	473.692(431.796 to 515.266)	-9.214	248.248(223.325 to 274.996)	225.375(204.107 to 246.126)	-0.353_x000D_ (-0.37 to -0.336)
Guyana	392.972(356.87 to 430.89)	609.234(560.894 to 658.162)	-12.36	368.056(332.594 to 405.357)	322.565(295.842 to 349.677)	-0.517_x000D_ (-0.558 to -0.475)
Haiti	3652.761(3242.722 to 4078.002)	8094.128(7256.593 to 8944.46)	-3.817	393.32(345.743 to 442.743)	378.307(335.3 to 422.073)	-0.147_x000D_ (-0.198 to -0.096)
Honduras	2309.097(2099.141 to 2519.826)	6667.809(6084.934 to 7232.024)	-7.703	406.841(368.275 to 445.849)	375.502(341.071 to 409.141)	-0.334_x000D_ (-0.359 to -0.309)
Hungary	6918.356(6274.918 to 7632.556)	6555.61(5895.228 to 7254.849)	-20.864	179.14(162.689 to 197.458)	141.763(128.342 to 155.931)	-0.839_x000D_ (-0.892 to -0.785)
Iceland	252.789(230.564 to 276.444)	411.328(377.893 to 445.184)	-19.393	343.583(313.729 to 375.54)	276.952(254.844 to 299.614)	-0.742_x000D_ (-0.78 to -0.703)
India	295034.54(237312.735 to 364169.544)	621279.635(511104.69 to 751826.882)	-12.786	205.046(162.947 to 255.51)	178.829(146.188 to 217.563)	-0.437_x000D_ (-0.475 to -0.399)
Indonesia	101128.233(82900.861 to 122750.705)	213080.086(176517.089 to 255550.091)	-17.215	338.884(275.136 to 414.459)	280.545(230.037 to 339.393)	-0.693_x000D_ (-0.734 to -0.652)
Iran (Islamic Republic of)	12434.752(10404.658 to 14778.284)	29985.059(25516.335 to 34979.131)	-18.403	161.653(133.582 to 193.885)	131.905(111.545 to 154.639)	-0.718_x000D_ (-0.756 to -0.68)
Iraq	4588.071(4080.295 to 5112.198)	10831.083(9799.724 to 11933.653)	-29.667	205.253(181.501 to 229.875)	144.36(129.635 to 159.889)	-1.244_x000D_ (-1.308 to -1.179)
Ireland	4299.265(3906.747 to 4706.338)	5589.033(5123.363 to 6072.291)	-32.995	405.329(368.718 to 443.699)	271.59(249.213 to 294.821)	-1.464_x000D_ (-1.547 to -1.38)
Israel	3057.386(2769.723 to 3362.466)	6637.286(6066.21 to 7246.044)	-13.659	243.254(220.234 to 267.737)	210.029(192.129 to 229.133)	-0.524_x000D_ (-0.558 to -0.489)
Italy	44858.103(37048.326 to 53864.018)	54885.221(45842.799 to 65356.005)	-18.126	193.054(159.791 to 231.596)	158.061(133.192 to 187.168)	-0.664_x000D_ (-0.701 to -0.627)
Jamaica	1954.507(1790.744 to 2134.816)	3336.711(3094.434 to 3588.178)	-7.68	423.585(388.679 to 461.913)	391.053(362.849 to 420.332)	-0.278_x000D_ (-0.3 to -0.256)
Japan	281145.551(232183.849 to 340087.451)	590367.914(503194.508 to 693978.342)	13.991	598.272(493.576 to 724.035)	681.976(581.809 to 802.67)	0.462_x000D_ (0.42 to 0.503)
Jordan	743.109(668.236 to 822.848)	3429.919(3079.906 to 3790.46)	-21.19	178.277(158.447 to 199.471)	140.5(124.793 to 156.872)	-0.782_x000D_ (-0.843 to -0.721)
Kazakhstan	7950.779(7101.311 to 8840.479)	11511.386(10409.869 to 12745.432)	-1.629	217.128(192.821 to 242.715)	213.592(192.006 to 237.908)	-0.086_x000D_ (-0.102 to -0.071)
Kenya	5685.169(4715.834 to 6823.083)	15217.664(12860.411 to 18027.726)	-7.436	249.491(205.956 to 300.341)	230.939(194.155 to 274.547)	-0.268_x000D_ (-0.305 to -0.232)
Kiribati	56.292(50.41 to 62.666)	128.934(118.467 to 139.83)	10.952	516.325(457.55 to 580.208)	572.873(520.327 to 627.548)	0.419_x000D_ (0.373 to 0.465)
Kuwait	369.669(330.876 to 408.555)	1814.978(1653.564 to 1978.699)	-9.737	189.688(166.166 to 212.11)	171.218(154.109 to 187.831)	-0.369_x000D_ (-0.425 to -0.314)
Kyrgyzstan	2160.512(1927.777 to 2410.086)	3409.515(3096.567 to 3722.932)	-13.731	259.332(230.776 to 289.988)	223.724(201.408 to 246.371)	-0.552_x000D_ (-0.573 to -0.53)
Lao People's Democratic Republic	1837.012(1619.958 to 2060.612)	3533.496(3183.205 to 3885.972)	-16.857	300.438(262.024 to 340.571)	249.794(222.422 to 277.492)	-0.653_x000D_ (-0.677 to -0.629)
Latvia	2012.678(1763.698 to 2270.2)	1471.173(1293.821 to 1652.254)	-21.887	205.705(180.607 to 231.822)	160.682(143.409 to 178.46)	-0.648_x000D_ (-0.69 to -0.606)
Lebanon	1398.983(1255.702 to 1555.15)	2643.178(2357.31 to 2926.553)	-22.808	218.619(194.473 to 244.826)	168.756(151.068 to 186.195)	-0.902_x000D_ (-0.943 to -0.86)
Lesotho	458.705(406.972 to 512.767)	618.659(559.517 to 678.241)	5.897	199.877(176.81 to 223.858)	211.663(190.572 to 233.05)	0.178_x000D_ (0.161 to 0.195)
Liberia	763.219(687.268 to 842.818)	1408.935(1287.655 to 1540.201)	-8.835	244.317(219.128 to 270.71)	222.733(202.445 to 244.398)	-0.339_x000D_ (-0.354 to -0.324)
Libya	940.49(833.044 to 1054.638)	2487.189(2253.725 to 2733.567)	-14.233	171.26(150.313 to 193.46)	146.885(131.809 to 162.68)	-0.536_x000D_ (-0.573 to -0.498)
Lithuania	2033.583(1796.683 to 2279.007)	2167.466(1879.499 to 2473.296)	-2.736	164.322(145.27 to 184.119)	159.826(140.918 to 179.601)	0.075_x000D_ (0.017 to 0.132)
Luxembourg	299.158(270.824 to 328.559)	474.984(432.171 to 520.048)	-17.812	207.614(188 to 228.029)	170.633(155.365 to 186.7)	-0.788_x000D_ (-0.91 to -0.665)
Madagascar	5357.057(4782.692 to 5929.621)	12500.374(11397.647 to 13601.307)	-3.45	374.644(331.964 to 417.459)	361.719(325.738 to 398.355)	-0.112_x000D_ (-0.125 to -0.099)
Malawi	2775.001(2458.235 to 3098.81)	5037.544(4527.013 to 5553.888)	-7.298	259.686(228.07 to 292.21)	240.735(214.419 to 267.131)	-0.286_x000D_ (-0.301 to -0.27)
Malaysia	8960.314(8024.812 to 9888.234)	21935.601(19871.232 to 24173.609)	-19.915	335.534(298.282 to 372.682)	268.712(241.664 to 299.076)	-0.718_x000D_ (-0.756 to -0.68)
Maldives	98.162(88.832 to 107.766)	252.228(229.605 to 275.068)	-29.14	345.797(308.369 to 384.512)	245.03(221.221 to 268.782)	-1.199_x000D_ (-1.263 to -1.135)
Mali	2603.857(2346.444 to 2877.111)	5231.803(4777.779 to 5710.432)	-10.523	231.209(207.315 to 256.51)	206.879(188.222 to 226.536)	-0.401_x000D_ (-0.42 to -0.382)
Malta	321.449(290.128 to 353.87)	546.99(499.746 to 593.832)	-16.629	279.334(251.615 to 307.783)	232.884(213.356 to 252.611)	-0.659_x000D_ (-0.704 to -0.613)
Marshall Islands	22.869(20.399 to 25.377)	57.168(52.363 to 61.904)	0.894	509.052(450.134 to 569.434)	513.601(463.339 to 563.07)	0.03_x000D_ (0.004 to 0.055)
Mauritania	698.627(633.429 to 767.418)	1339.263(1224.06 to 1462.628)	-14.041	255.387(230.97 to 281.086)	219.527(200.204 to 240.013)	-0.543_x000D_ (-0.571 to -0.515)
Mauritius	745.901(660.731 to 837.193)	1713.081(1528.34 to 1892.973)	-8.588	361.356(316.6 to 411.882)	330.324(293.016 to 366.612)	-0.187_x000D_ (-0.229 to -0.144)
Mexico	42723.118(35895.078 to 50565.86)	123305.766(104479.48 to 145204.173)	-4.551	361.31(302.707 to 428.268)	344.865(291.522 to 406.761)	-0.14_x000D_ (-0.17 to -0.11)
Micronesia (Federated States of)	68.662(61.331 to 76.106)	117.824(107.419 to 128.381)	-2.869	519.737(461.776 to 578.838)	504.825(454.275 to 556.545)	-0.11_x000D_ (-0.131 to -0.09)
Monaco	41.684(37.328 to 46.301)	47.641(43.263 to 52.243)	-17.999	249.947(225.136 to 276.053)	204.959(186.826 to 224.18)	-0.694_x000D_ (-0.723 to -0.665)
Mongolia	717.72(623.728 to 815.473)	1751.391(1565.766 to 1949.449)	-2.007	238.563(205.873 to 272.835)	233.776(205.464 to 264.195)	-0.099_x000D_ (-0.112 to -0.085)
Montenegro	238.694(212.712 to 265.734)	315.961(283.187 to 350.809)	-9.654	134.256(119.364 to 149.821)	121.296(108.807 to 134.616)	-0.38_x000D_ (-0.407 to -0.354)
Morocco	8701.862(7682.533 to 9753.57)	17670.546(15917.795 to 19439.991)	-18.689	214.894(188.441 to 242.295)	174.731(156.41 to 193.308)	-0.76_x000D_ (-0.795 to -0.725)
Mozambique	4835.518(4243.155 to 5430.532)	9270.483(8304.191 to 10204.281)	1.578	282.237(245.24 to 319.427)	286.69(254.341 to 318.286)	0.064_x000D_ (0.05 to 0.079)
Myanmar	21022.753(18547.663 to 23569.422)	35402.296(31863.17 to 38986.111)	-21.985	311.687(272.23 to 352.642)	243.164(217.191 to 269.767)	-0.884_x000D_ (-0.926 to -0.843)
Namibia	433.451(391.052 to 475.925)	811.144(737.302 to 881.615)	-14.219	245.558(220.605 to 270.434)	210.642(191.318 to 229.377)	-0.566_x000D_ (-0.593 to -0.539)
Nauru	6.45(5.783 to 7.142)	8.257(7.506 to 9.006)	0.484	470.232(417.065 to 525.307)	472.507(424.037 to 520.961)	0.01_x000D_ (-0.007 to 0.027)
Nepal	7087.21(6163.352 to 8054.309)	14510.544(12773.397 to 16345.765)	-12.898	246.116(210.92 to 283.278)	214.372(187.259 to 243.012)	-0.489_x000D_ (-0.511 to -0.467)
Netherlands	15531.747(14157.916 to 16914.939)	21106.786(19293.867 to 22976.691)	-20.529	302.003(275.58 to 328.815)	240.005(219.759 to 261.132)	-0.811_x000D_ (-0.846 to -0.777)
New Zealand	2539.732(2061.194 to 3118.782)	4009.894(3311.794 to 4811.074)	-25.095	247.146(200.839 to 303.615)	185.126(153.588 to 221.619)	-1.099_x000D_ (-1.205 to -0.993)
Nicaragua	1799.144(1655.171 to 1945.479)	5047.243(4668.773 to 5426.964)	-13.514	429.374(394.411 to 464.861)	371.349(343.313 to 399.636)	-0.524_x000D_ (-0.552 to -0.496)
Niger	2009.192(1814.929 to 2212.986)	5430.946(4931.209 to 5929.101)	-8.761	252.743(226.852 to 279.667)	230.601(208.109 to 252.91)	-0.327_x000D_ (-0.34 to -0.314)
Nigeria	27812.535(23364.416 to 32919.427)	48970.537(42084.486 to 57031.139)	-19.01	224.48(188.091 to 266.047)	181.806(155.962 to 212.047)	-0.752_x000D_ (-0.793 to -0.71)
Niue	2.893(2.614 to 3.198)	2.532(2.328 to 2.734)	-16.393	493.322(447.331 to 543.552)	412.453(378.417 to 446.068)	-0.631_x000D_ (-0.655 to -0.607)
North Macedonia	1402.423(1254.912 to 1556.836)	2132.128(1904.914 to 2377.021)	-8.504	253.112(225.247 to 282.427)	231.588(207.023 to 258.324)	-0.376_x000D_ (-0.407 to -0.344)
Northern Mariana Islands	25.519(23.391 to 27.625)	67.562(62.879 to 72.526)	-10.714	448.063(405.697 to 490.83)	400.057(369.275 to 432.656)	-0.381_x000D_ (-0.4 to -0.363)
Norway	5736.231(4720.839 to 6909)	7129.184(6014.968 to 8444.94)	-19.177	348.009(287.63 to 418.993)	281.271(238.17 to 332.359)	-0.742_x000D_ (-0.804 to -0.68)
Oman	541.482(474.934 to 614.886)	1547.947(1407.761 to 1697.742)	-12.778	261.702(225.664 to 301.814)	228.262(203.066 to 255.838)	-0.509_x000D_ (-0.536 to -0.482)
Pakistan	46131.058(37039.738 to 57168.586)	96482.495(79542.332 to 115980.7)	-10.276	281.006(224.027 to 349.962)	252.129(205.397 to 306.018)	-0.341_x000D_ (-0.379 to -0.302)
Palau	13.364(12.141 to 14.661)	32.475(30.11 to 34.908)	-8.413	488.564(441.518 to 538.657)	447.461(412.307 to 483.931)	-0.311_x000D_ (-0.323 to -0.3)
Palestine	443.231(395.881 to 494.914)	1274.859(1150.766 to 1401.276)	-11.967	180.696(160.354 to 202.978)	159.072(142.004 to 176.825)	-0.442_x000D_ (-0.476 to -0.408)
Panama	1873.334(1729.835 to 2016.636)	5235.637(4868.095 to 5588.543)	-6.769	461.28(425.637 to 496.872)	430.056(399.956 to 458.865)	-0.265_x000D_ (-0.285 to -0.245)
Papua New Guinea	1812.573(1623.624 to 1998.986)	4799.197(4391.839 to 5219.883)	-10.01	342.17(302.353 to 382.16)	307.92(278.246 to 338.64)	-0.4_x000D_ (-0.421 to -0.379)
Paraguay	2267.21(2076.023 to 2481.062)	5327.8(4915.608 to 5776.049)	-11.384	368.866(337.124 to 404.435)	326.875(301.164 to 354.816)	-0.468_x000D_ (-0.492 to -0.445)
Peru	16684.591(15378.343 to 18062.588)	37291.965(34817.766 to 39742.388)	-20.11	501.008(460.987 to 543.319)	400.255(373.604 to 426.538)	-0.839_x000D_ (-0.88 to -0.798)
Philippines	17970.955(14979.893 to 21513.914)	65508.299(54975.851 to 77806.847)	29.152	206.768(171.036 to 248.872)	267.045(222.615 to 318.959)	1.001_x000D_ (0.915 to 1.087)
Poland	25497.035(20856.025 to 30917.704)	25949.581(21361.669 to 31142.731)	-31.245	221.487(181.624 to 268.141)	152.284(126.412 to 181.632)	-1.398_x000D_ (-1.496 to -1.299)
Portugal	9287.185(8378.857 to 10256.063)	10064.788(9063.379 to 11157.509)	-29.724	248.353(223.936 to 274.532)	174.532(158.016 to 192.459)	-1.339_x000D_ (-1.406 to -1.272)
Puerto Rico	3420.253(3149.877 to 3692.267)	5254.437(4875.672 to 5623.265)	-15.097	349.936(322.209 to 377.882)	297.106(276.045 to 317.633)	-0.608_x000D_ (-0.65 to -0.565)
Qatar	113.385(104.279 to 123.379)	994.806(922.791 to 1072.74)	-10.235	255.298(229.423 to 283.537)	229.167(208.673 to 251.125)	-0.414_x000D_ (-0.441 to -0.386)
Republic of Korea	43349.919(39031.429 to 48092.744)	100619.983(93852.54 to 107200.215)	-25.659	517.497(462.947 to 577.199)	384.711(358.7 to 410.092)	-0.894_x000D_ (-1.096 to -0.691)
Republic of Moldova	1767.809(1520.145 to 2021.042)	1930.154(1674.174 to 2193.675)	-11.473	140.321(120.246 to 161.069)	124.222(108.082 to 140.751)	-0.394_x000D_ (-0.432 to -0.355)
Romania	13648.417(12008.481 to 15364.502)	13738.806(11989.643 to 15617.887)	-11.998	174.01(152.811 to 196.394)	153.133(135.026 to 172.483)	-0.515_x000D_ (-0.568 to -0.462)
Russian Federation	106364.278(85251.486 to 131547.227)	128976.221(105205.873 to 156609.493)	-2.672	213.993(171.857 to 264.307)	208.275(170.759 to 252.076)	-0.111_x000D_ (-0.171 to -0.051)
Rwanda	2835.791(2520.92 to 3139.186)	4715.763(4287.182 to 5160.04)	-27.131	357.82(315.199 to 399.107)	260.741(234.902 to 287.208)	-1.129_x000D_ (-1.174 to -1.083)
Saint Kitts and Nevis	38.816(35.34 to 42.34)	66.742(61.773 to 71.836)	-24.179	422.001(385.433 to 458.866)	319.964(295.351 to 345.362)	-1.024_x000D_ (-1.072 to -0.976)
Saint Lucia	90.936(83.016 to 98.982)	224.854(208.587 to 241.143)	-15.445	391.355(357.254 to 426.2)	330.911(306.776 to 355.088)	-0.595_x000D_ (-0.622 to -0.567)
Saint Vincent and the Grenadines	62.853(57.592 to 68.286)	112.78(104.384 to 121.271)	-16.176	335.863(307.708 to 364.976)	281.535(260.45 to 302.96)	-0.644_x000D_ (-0.679 to -0.609)
Samoa	116.614(105.153 to 128.121)	199.137(183.054 to 215.782)	-1.887	477.461(427.043 to 528.052)	468.451(428.034 to 510.287)	-0.05_x000D_ (-0.054 to -0.046)
San Marino	21.99(19.645 to 24.295)	39.392(35.511 to 43.328)	-10.631	242.418(216.946 to 267.614)	216.647(196.651 to 237.377)	-0.39_x000D_ (-0.428 to -0.352)
Sao Tome and Principe	48.324(43.794 to 53.099)	84.99(78.098 to 92.099)	-5.093	271.527(245.611 to 298.682)	257.699(236.188 to 279.854)	-0.178_x000D_ (-0.202 to -0.154)
Saudi Arabia	2462.183(2181.935 to 2761.192)	8700.209(7796.335 to 9622.528)	-14.415	138.932(121.687 to 157.733)	118.905(104.223 to 134.768)	-0.505_x000D_ (-0.572 to -0.438)
Senegal	2081.927(1884.612 to 2297.783)	4751.721(4349.868 to 5155.943)	-7.547	233.276(210.617 to 257.948)	215.67(197.044 to 234.397)	-0.273_x000D_ (-0.292 to -0.254)
Serbia	7746.217(6919.791 to 8610.298)	6449.783(5694.432 to 7254.896)	-28.262	228.459(202.891 to 255.571)	163.892(146.129 to 182.619)	-1.273_x000D_ (-1.348 to -1.198)
Seychelles	40.105(35.144 to 45.304)	76.757(68.208 to 85.449)	-18.463	267.406(234.724 to 301.762)	218.036(191.623 to 245.598)	-0.62_x000D_ (-0.68 to -0.559)
Sierra Leone	1315.421(1184.519 to 1454.524)	2449.397(2234.164 to 2666.212)	-3.873	237.174(213.034 to 262.765)	227.988(207.286 to 248.807)	-0.136_x000D_ (-0.149 to -0.124)
Singapore	3143.057(2899.392 to 3393.85)	9129.484(8496.235 to 9794.225)	-25.561	514.524(474.613 to 555.575)	383.009(356.427 to 410.912)	-0.971_x000D_ (-1.024 to -0.918)
Slovakia	3165.517(2864.398 to 3487.229)	3481.718(3137.979 to 3841.262)	-28.362	199.44(180.692 to 219.504)	142.875(129.106 to 157.286)	-1.088_x000D_ (-1.139 to -1.038)
Slovenia	1209.906(1081.369 to 1344.169)	1446.393(1294.107 to 1606.964)	-22.551	180.473(161.298 to 200.485)	139.775(126.085 to 154.277)	-0.801_x000D_ (-0.827 to -0.776)
Solomon Islands	218.209(192.54 to 244.524)	611.813(554.981 to 669.858)	7.623	528.647(459.551 to 600.169)	568.945(508.542 to 631.171)	0.247_x000D_ (0.199 to 0.295)
Somalia	2282.79(2013.296 to 2552.473)	5547.404(4970.887 to 6104.811)	-2.758	319.404(277.193 to 362.611)	310.595(274.025 to 346.526)	-0.098_x000D_ (-0.111 to -0.086)
South Africa	11784.908(9805.187 to 14119.431)	22455.698(18927.833 to 26577.604)	-16.504	210.647(174.952 to 252.458)	175.882(147.817 to 208.392)	-0.676_x000D_ (-0.718 to -0.633)
South Sudan	1887.644(1688.051 to 2087.573)	2851.062(2588.024 to 3112.592)	-9.194	270.426(240.942 to 300.154)	245.563(221.093 to 270.135)	-0.337_x000D_ (-0.359 to -0.316)
Spain	31200.981(28216.563 to 34416.557)	52246.016(47920.215 to 56852.393)	0.391	217.12(196.329 to 239.569)	217.97(200.558 to 236.643)	0.012_x000D_ (-0.022 to 0.046)
Sri Lanka	10723.017(9642.487 to 11879.289)	21644.607(19693.129 to 23665.886)	-17.947	345.815(308.557 to 385.953)	283.752(257.384 to 311.255)	-0.721_x000D_ (-0.762 to -0.679)
Sudan	5303.755(4645.27 to 5997.196)	9036.58(8081.241 to 10045.001)	-24.335	198.794(172.539 to 226.701)	150.417(133.008 to 168.909)	-1.019_x000D_ (-1.065 to -0.973)
Suriname	260.697(237.462 to 283.927)	593.886(548.747 to 641.112)	-8.573	357.895(325.154 to 390.491)	327.213(301.77 to 353.818)	-0.33_x000D_ (-0.35 to -0.31)
Sweden	11319.684(9287.058 to 13658.648)	12459.719(10384.558 to 14824.145)	-21.894	305.2(251.392 to 367.799)	238.379(200.079 to 282.709)	-0.891_x000D_ (-0.944 to -0.838)
Switzerland	5600.267(5074.147 to 6158.677)	8724.872(7987.236 to 9484.409)	-7.734	212.69(193.199 to 233.638)	196.24(179.856 to 213.121)	-0.309_x000D_ (-0.398 to -0.219)
Syrian Arab Republic	3478.321(3144.076 to 3833.728)	7791.669(7148.715 to 8476.852)	-17.739	225.131(201.656 to 250.146)	185.195(168.56 to 203.083)	-0.685_x000D_ (-0.733 to -0.637)
Taiwan (Province of China)	11606.235(10159.983 to 13128.124)	27224.213(23719.278 to 30698.468)	-4.346	252.537(219.682 to 287.323)	241.562(211.51 to 271.351)	-0.167_x000D_ (-0.183 to -0.15)
Tajikistan	1812.551(1606.143 to 2033.368)	4244.342(3833.346 to 4680.187)	-2.391	230.849(203.107 to 260.312)	225.331(200.366 to 251.971)	-0.137_x000D_ (-0.152 to -0.123)
Thailand	43769.482(39473.647 to 48368.654)	101433.349(92457.385 to 110454.06)	-21.196	419.202(374.548 to 467.38)	330.347(300.885 to 360.042)	-0.848_x000D_ (-0.886 to -0.811)
Timor-Leste	226.657(203.013 to 251.355)	600.002(539.382 to 663.46)	-4.361	256.453(225.342 to 288.698)	245.268(219.431 to 272.624)	-0.143_x000D_ (-0.157 to -0.13)
Togo	827.787(745.766 to 914.002)	2523.551(2309.402 to 2747.92)	-6.641	236.911(212.414 to 262.352)	221.177(201.443 to 241.724)	-0.243_x000D_ (-0.253 to -0.233)
Tokelau	1.796(1.612 to 1.986)	1.708(1.544 to 1.866)	-15.019	496.396(445.266 to 549.726)	421.84(381.757 to 460.489)	-0.548_x000D_ (-0.573 to -0.524)
Tonga	56.489(50.929 to 62.108)	71.48(65.581 to 77.552)	-10.947	354.691(317.355 to 392.489)	315.864(289.121 to 343.407)	-0.415_x000D_ (-0.435 to -0.394)
Trinidad and Tobago	831.165(757.877 to 906.403)	1641.936(1510.787 to 1771.61)	-14.921	364.513(331.971 to 397.867)	310.124(285.419 to 334.65)	-0.602_x000D_ (-0.633 to -0.57)
Tunisia	2984.297(2657.218 to 3341.991)	6554.348(5917.175 to 7221.261)	-16.393	206.357(182.307 to 232.685)	172.528(155.108 to 190.734)	-0.638_x000D_ (-0.681 to -0.595)
Turkey	29454.84(26565.4 to 32448.357)	54267.155(49697.023 to 59349.871)	-29.612	288.273(257.944 to 319.697)	202.908(185.364 to 222.391)	-1.299_x000D_ (-1.371 to -1.228)
Turkmenistan	1210.478(1082.307 to 1346.683)	3301.913(2996.57 to 3616.184)	19.288	216.601(192.268 to 242.583)	258.379(232.391 to 285.522)	0.639_x000D_ (0.613 to 0.665)
Tuvalu	9.762(8.713 to 10.809)	13.907(12.637 to 15.19)	-7.894	503.123(444.68 to 561.491)	463.407(418.522 to 508.741)	-0.288_x000D_ (-0.311 to -0.264)
Uganda	4822.182(4266.953 to 5391.498)	10126.463(9162.632 to 11090.865)	-10.413	268.156(235.649 to 301.752)	240.233(215.613 to 264.785)	-0.39_x000D_ (-0.407 to -0.373)
Ukraine	36317.275(29173.096 to 44655.471)	37138.203(30351.578 to 44903.624)	1.644	185.065(148.98 to 227.282)	188.106(154.621 to 226.42)	0.111_x000D_ (0.087 to 0.136)
United Arab Emirates	305.2(274.192 to 338.561)	3532.812(3230.413 to 3851.265)	-20.677	187.866(164.497 to 212.743)	149.02(133.011 to 165.713)	-0.745_x000D_ (-0.763 to -0.727)
United Kingdom	66018.216(55319.646 to 78501.529)	73109.01(62541.301 to 85466.167)	-21.574	295.007(248.263 to 350.121)	231.362(199.038 to 269.597)	-0.896_x000D_ (-0.945 to -0.846)
United Republic of Tanzania	8618.805(7683.756 to 9592.065)	18384.742(16674.77 to 20165.888)	-11.305	283.005(250.379 to 317.061)	251.011(226.206 to 276.745)	-0.422_x000D_ (-0.444 to -0.401)
United States of America	96.849(88.61 to 105.032)	359054.536(309869.269 to 415266.87)	7.266	226.057(187.176 to 271.266)	242.482(209.621 to 280.198)	0.153_x000D_ (0.093 to 0.213)
United States Virgin Islands	182563.448(150555.911 to 219675.279)	155.306(142.788 to 167.474)	-16.077	391.207(356.481 to 425.793)	328.313(302.422 to 353.968)	-0.641_x000D_ (-0.671 to -0.61)
Uruguay	4870.303(4325.174 to 5425.088)	5318.863(4696.266 to 6048.922)	-17.42	476.443(424.971 to 528.822)	393.447(351.645 to 441.023)	-0.499_x000D_ (-0.595 to -0.403)
Uzbekistan	5404.257(4777.024 to 6089.855)	13689.937(12494.542 to 14932.657)	0.188	165.462(145.572 to 187.084)	165.773(150.163 to 182.068)	-0.021_x000D_ (-0.046 to 0.004)
Vanuatu	85.182(76.91 to 93.784)	257.001(235.699 to 278.763)	4.222	458.726(409.216 to 510.295)	478.091(433.723 to 523.783)	0.153_x000D_ (0.135 to 0.17)
Venezuela (Bolivarian Republic of)	13126.071(12164.211 to 14077.835)	38067.449(35531.195 to 40645.737)	-8.885	492.94(456.229 to 529.171)	449.143(418.945 to 479.817)	-0.343_x000D_ (-0.367 to -0.319)
Viet Nam	34915.93(30789.494 to 39082.514)	80376.569(72707.181 to 88436.378)	-13.998	315.22(277.037 to 354.126)	271.095(243.53 to 300.071)	-0.555_x000D_ (-0.604 to -0.506)
Yemen	2933.031(2585.107 to 3301.74)	7305.676(6505.853 to 8139.406)	-14.749	201.671(175.169 to 230.391)	171.926(150.995 to 194.016)	-0.589_x000D_ (-0.63 to -0.548)
Zambia	2298.772(2053.938 to 2549.032)	5334.452(4832.637 to 5810.992)	-6.971	286.045(253.504 to 319.316)	266.104(239.029 to 291.46)	-0.264_x000D_ (-0.281 to -0.247)
Zimbabwe	2862.036(2567.459 to 3157.929)	410.642(286.472 to 569.42)	18.778	253.706(226.589 to 280.874)	301.348(273.875 to 328.221)	0.612_x000D_ (0.582 to 0.642)

## Sheet: Mortality
location	Mortality
	Num_1990 (95% UI)	Num_2021 (95% UI)	Percent change (%)	ASR_1990 per 100,000 (95% UI)	ASR_2021 per 100,000 (95% UI)	EAPC (95% CI)
Afghanistan	560.63(176.744 to 1213.743)	508.783(214.506 to 973.757)	-34.597	32.638(9.847 to 73.664)	21.346(8.726 to 42.164)	-1.663_x000D_ (-1.92 to -1.405)
Albania	63.08(42.912 to 98.888)	94.647(55.425 to 143.694)	-34.657	12.513(8.531 to 19.062)	8.177(4.766 to 12.427)	-1.145_x000D_ (-1.393 to -0.897)
Algeria	361.395(168.66 to 728.546)	673.735(366.056 to 1150.663)	-40.873	14.527(7.066 to 28.266)	8.589(4.569 to 14.65)	-1.443_x000D_ (-1.549 to -1.336)
American Samoa	1.077(0.716 to 1.571)	2.158(1.418 to 3.191)	-15.235	21.186(13.996 to 31.168)	17.958(11.746 to 26.554)	-0.579_x000D_ (-0.693 to -0.466)
Andorra	1.521(0.865 to 2.474)	2.629(1.511 to 4.039)	-42.754	10.176(5.764 to 16.57)	5.825(3.363 to 8.936)	-1.5_x000D_ (-1.683 to -1.317)
Angola	120.442(48.747 to 271.448)	267.193(121.108 to 533.765)	-27.422	12.226(4.824 to 28.347)	8.873(4.022 to 17.873)	-1.359_x000D_ (-1.467 to -1.251)
Antigua and Barbuda	2.95(2.486 to 3.471)	3.727(3.13 to 4.396)	-36.413	20.543(17.333 to 24.177)	13.063(10.973 to 15.388)	-1.514_x000D_ (-1.76 to -1.268)
Argentina	2935.098(2461.213 to 3438.693)	1943.653(1633.43 to 2276.448)	-62.3	33.866(28.346 to 39.72)	12.768(10.736 to 14.953)	-3.05_x000D_ (-3.404 to -2.694)
Armenia	103.679(88.493 to 118.086)	90.522(78.777 to 102.433)	-48.131	14.933(12.737 to 17.15)	7.746(6.738 to 8.768)	-2.067_x000D_ (-2.57 to -1.561)
Australia	709.325(605.924 to 819.012)	1016.613(829.654 to 1190.328)	-42.919	13.706(11.682 to 15.824)	7.823(6.438 to 9.147)	-1.72_x000D_ (-1.833 to -1.607)
Austria	342.198(290.35 to 395.503)	408.456(330.922 to 480.968)	-30.31	10.677(9.056 to 12.339)	7.44(6.088 to 8.747)	-1.02_x000D_ (-1.153 to -0.886)
Azerbaijan	69.464(45.216 to 104.495)	96.245(62.185 to 142.641)	-27.709	5.125(3.318 to 7.794)	3.705(2.384 to 5.474)	-1.139_x000D_ (-1.487 to -0.791)
Bahamas	5.109(4.14 to 6.351)	11.215(8.629 to 14.464)	-20.694	12.35(10.012 to 15.353)	9.794(7.575 to 12.546)	-0.814_x000D_ (-0.96 to -0.667)
Bahrain	5.748(4.001 to 8.202)	11.45(7.556 to 16.634)	-59.314	16.444(11.329 to 23.855)	6.69(4.375 to 9.582)	-3.679_x000D_ (-3.967 to -3.391)
Bangladesh	5075.372(2253.348 to 10110.118)	8719.448(4534.028 to 15980.956)	-41.752	41.966(18.337 to 85.219)	24.444(12.7 to 44.882)	-1.67_x000D_ (-1.976 to -1.363)
Barbados	13.81(11.571 to 16.262)	20.894(15.807 to 26.69)	-18.086	18.154(15.227 to 21.355)	14.871(11.221 to 19.047)	-0.59_x000D_ (-0.787 to -0.392)
Belarus	462.346(343.62 to 600.361)	535.104(419.546 to 665.141)	-7.125	13.275(9.857 to 17.271)	12.329(9.641 to 15.379)	-0.612_x000D_ (-0.817 to -0.407)
Belgium	331.959(281.142 to 384.306)	522.251(420.334 to 612.148)	-5.985	8.096(6.849 to 9.376)	7.611(6.248 to 8.879)	-0.004_x000D_ (-0.428 to 0.422)
Belize	2.746(2.24 to 3.289)	6.8(5.523 to 8.217)	-24.424	11.009(8.985 to 13.178)	8.32(6.765 to 10.035)	-1.222_x000D_ (-1.48 to -0.963)
Benin	59.289(22.883 to 142.417)	112.705(43.888 to 274.784)	-26.796	11.507(4.419 to 27.711)	8.424(3.349 to 20.503)	-0.965_x000D_ (-1.053 to -0.877)
Bermuda	2.264(1.826 to 2.778)	2.769(2.169 to 3.493)	-46.128	13.603(10.96 to 16.702)	7.328(5.726 to 9.252)	-2.366_x000D_ (-2.554 to -2.176)
Bhutan	13.166(5.973 to 25.397)	19.22(10.919 to 32.345)	-42.47	20.814(9.323 to 40.691)	11.975(6.825 to 20.109)	-1.85_x000D_ (-1.921 to -1.779)
Bolivia (Plurinational State of)	389.154(241.687 to 620.46)	731.267(452.822 to 1127.952)	-34.226	46.03(28.235 to 74.831)	30.276(18.688 to 46.856)	-1.353_x000D_ (-1.407 to -1.299)
Bosnia and Herzegovina	266.926(173.158 to 403.448)	176.958(115.136 to 250.233)	-56.284	23.834(15.127 to 37.159)	10.419(6.762 to 14.744)	-3.149_x000D_ (-3.421 to -2.875)
Botswana	11.641(6.445 to 21.321)	15.765(9.008 to 28.167)	-49.284	8.632(4.829 to 15.793)	4.378(2.542 to 7.713)	-2.112_x000D_ (-2.312 to -1.912)
Brazil	5021.84(4702.4 to 5336.197)	11453.3(10450.843 to 12261.859)	-16.57	19.904(18.518 to 21.215)	16.606(15.11 to 17.798)	-0.58_x000D_ (-0.836 to -0.323)
Brunei Darussalam	11.592(7.686 to 16.891)	20.984(14.74 to 28.856)	-48.392	43.536(28.516 to 64.491)	22.468(15.505 to 31.289)	-2.229_x000D_ (-2.441 to -2.017)
Bulgaria	382.959(329.848 to 440.669)	616.745(521.753 to 721.794)	30.1	12.299(10.588 to 14.153)	16.001(13.465 to 18.808)	0.94_x000D_ (0.742 to 1.139)
Burkina Faso	94.204(25.749 to 274.425)	172.425(52.888 to 461.938)	-15.218	8.431(2.266 to 24.731)	7.148(2.208 to 19.235)	-0.281_x000D_ (-0.365 to -0.198)
Burundi	121.95(35.058 to 313.471)	147.783(29.278 to 544.179)	-40.794	20.364(5.714 to 53.349)	12.057(2.344 to 45.153)	-2.099_x000D_ (-2.327 to -1.871)
Cabo Verde	3.704(1.254 to 11.369)	6.292(2.67 to 15.214)	-15.919	6.1(2.065 to 18.691)	5.129(2.209 to 12.215)	-0.719_x000D_ (-0.927 to -0.511)
Cambodia	346.296(198.08 to 591.543)	577.049(348.588 to 990.717)	-38.715	32.011(17.927 to 57.215)	19.618(11.702 to 35.677)	-1.744_x000D_ (-1.865 to -1.622)
Cameroon	117.629(49.875 to 242.849)	288.064(109.963 to 662.076)	-15.249	10.173(4.282 to 21.242)	8.622(3.361 to 19.848)	-0.599_x000D_ (-0.811 to -0.386)
Canada	1051.13(901.623 to 1209.666)	1548.636(1269.03 to 1814.361)	-38.43	12.212(10.464 to 14.053)	7.519(6.205 to 8.797)	-1.641_x000D_ (-1.792 to -1.489)
Central African Republic	47.97(17.554 to 111.063)	83.565(24.824 to 207.238)	-10.806	16.272(5.731 to 38.464)	14.513(4.224 to 37.242)	-0.398_x000D_ (-0.442 to -0.355)
Chad	78.289(24.956 to 220.561)	166.478(55.623 to 422.77)	1.359	10.605(3.354 to 29.913)	10.749(3.604 to 27.475)	-0.042_x000D_ (-0.238 to 0.154)
Chile	413.891(358.452 to 476.763)	848.207(717.823 to 987.117)	-21.294	15.192(13.14 to 17.509)	11.957(10.125 to 13.912)	-0.442_x000D_ (-0.801 to -0.082)
China	170559.761(79212.966 to 226786.64)	87460.551(61119.577 to 113546.554)	-82.897	94.201(42.87 to 125.702)	16.111(11.24 to 20.909)	-6.72_x000D_ (-7.383 to -6.053)
Colombia	951.726(826.015 to 1088.884)	2954.649(2344.135 to 3602.049)	-4.111	20.28(17.574 to 23.194)	19.447(15.457 to 23.69)	0.001_x000D_ (-0.354 to 0.357)
Comoros	6.546(2.634 to 14.197)	10.644(3.793 to 26.943)	-35.376	12.875(5.082 to 28.178)	8.32(2.959 to 21.085)	-1.652_x000D_ (-1.868 to -1.436)
Congo	33.34(16.405 to 68.882)	61.315(28.958 to 125.128)	-29.74	12.281(5.911 to 25.621)	8.629(4.116 to 17.825)	-1.433_x000D_ (-1.56 to -1.305)
Cook Islands	0.715(0.43 to 1.104)	0.561(0.312 to 0.891)	-65.4	23.417(14.007 to 36.139)	8.102(4.458 to 12.942)	-3.512_x000D_ (-3.733 to -3.289)
Costa Rica	53.18(44.512 to 62.325)	171.486(138.434 to 205.339)	-1.687	11.548(9.649 to 13.542)	11.353(9.182 to 13.59)	-0.129_x000D_ (-0.312 to 0.054)
Coted'Ivoire	97.339(40.107 to 217.435)	224.907(91.783 to 515.841)	-18.356	9.1(3.754 to 20.309)	7.43(3.111 to 16.907)	-0.585_x000D_ (-0.764 to -0.406)
Croatia	339.717(294.597 to 388.914)	289.459(242.797 to 338.156)	-44.022	20.611(17.799 to 23.612)	11.538(9.626 to 13.559)	-1.723_x000D_ (-1.932 to -1.515)
Cuba	348.929(294.059 to 411.641)	485.481(393.212 to 587.957)	-30.748	12.737(10.729 to 15.027)	8.82(7.141 to 10.69)	-1.448_x000D_ (-1.703 to -1.193)
Cyprus	51.359(31.572 to 80.886)	44.464(29.102 to 65.006)	-69.712	29.711(17.93 to 47.286)	8.999(5.796 to 13.184)	-4.001_x000D_ (-4.264 to -3.736)
Czechia	657.712(562.829 to 758.991)	439.583(370.164 to 512.109)	-58.267	17.801(15.221 to 20.499)	7.429(6.231 to 8.698)	-2.868_x000D_ (-3.159 to -2.576)
Democratic People's Republic of Korea	1560.976(936.465 to 2385.693)	2225.281(1178.976 to 4249.178)	-37.667	40.978(24.514 to 62.76)	25.543(13.47 to 48.961)	-1.649_x000D_ (-1.717 to -1.581)
Democratic Republic of the Congo	429.701(153.758 to 1079.717)	1002.383(292.263 to 3273.354)	-2.02	11.122(3.802 to 29.116)	10.898(3.169 to 35.615)	-0.052_x000D_ (-0.153 to 0.05)
Denmark	343.637(288.706 to 403.153)	314.852(258.51 to 371.494)	-43.484	16.271(13.734 to 19.032)	9.196(7.59 to 10.84)	-1.742_x000D_ (-1.98 to -1.504)
Djibouti	4.248(1.598 to 10.797)	15.082(5.327 to 36.031)	-26.586	12.278(4.688 to 31.075)	9.014(3.334 to 21.348)	-1.12_x000D_ (-1.247 to -0.994)
Dominica	3.087(2.149 to 4.308)	3.209(2.138 to 4.594)	-28.568	19.647(13.69 to 27.42)	14.034(9.35 to 20.086)	-1.066_x000D_ (-1.225 to -0.906)
Dominican Republic	143.593(93.898 to 217.859)	321.185(203.19 to 480.117)	-21.364	14.857(9.645 to 22.695)	11.683(7.381 to 17.464)	-0.268_x000D_ (-0.459 to -0.076)
Ecuador	230.01(190.999 to 271.659)	1052.57(803.634 to 1357.296)	50.663	16.006(13.259 to 18.938)	24.115(18.476 to 30.982)	1.451_x000D_ (1.209 to 1.695)
Egypt	1320.833(637.453 to 2498.828)	1315.481(744.181 to 2186.586)	-57.323	22.903(10.509 to 45.861)	9.774(5.447 to 16.666)	-2.655_x000D_ (-2.741 to -2.57)
El Salvador	124.948(86.095 to 190.856)	169.522(110.518 to 246.663)	-36.113	15.56(10.698 to 23.823)	9.941(6.491 to 14.459)	-1.271_x000D_ (-1.648 to -0.892)
Equatorial Guinea	7.077(2.662 to 16.108)	6.443(2.827 to 12.166)	-64.506	14.01(5.145 to 32.533)	4.973(2.22 to 9.307)	-4.147_x000D_ (-4.71 to -3.581)
Eritrea	58.018(17.899 to 145.118)	86.211(28.818 to 204.56)	-35.771	18.719(5.657 to 47.066)	12.023(4.082 to 28.637)	-1.416_x000D_ (-1.571 to -1.26)
Estonia	63.223(52.484 to 75.342)	63.41(51.48 to 76.146)	-29.667	11.537(9.568 to 13.753)	8.114(6.586 to 9.755)	-1.946_x000D_ (-2.648 to -1.238)
Eswatini	6.19(3.527 to 10.935)	10.484(5.622 to 18.396)	-15.332	8.82(5.073 to 15.375)	7.468(4.125 to 12.889)	-0.084_x000D_ (-0.521 to 0.355)
Ethiopia	762.727(202.143 to 2081.442)	755.224(235.485 to 2355.279)	-54.341	15.18(3.843 to 42.765)	6.931(2.143 to 21.829)	-2.959_x000D_ (-3.118 to -2.799)
Fiji	25.49(17.672 to 35.967)	40.689(26.082 to 60.269)	-21.573	30.294(20.754 to 43.237)	23.758(15.034 to 35.292)	-1.032_x000D_ (-1.191 to -0.873)
Finland	367.13(306.476 to 433.618)	380.927(311.21 to 446.228)	-44.556	19.537(16.335 to 23.055)	10.832(8.984 to 12.644)	-2.054_x000D_ (-2.187 to -1.921)
France	2029.386(1713.555 to 2345.829)	2854.312(2315.199 to 3359.193)	-25.097	8.886(7.509 to 10.274)	6.656(5.484 to 7.822)	-0.512_x000D_ (-0.956 to -0.066)
Gabon	12.89(6.339 to 25.957)	17.282(8.819 to 32.171)	-26.92	8.677(4.244 to 17.725)	6.341(3.295 to 11.694)	-1.091_x000D_ (-1.215 to -0.968)
Gambia	8.519(3.417 to 20.189)	24.286(9.326 to 61.405)	0.862	9.317(3.765 to 21.96)	9.397(3.656 to 23.611)	-0.08_x000D_ (-0.227 to 0.068)
Georgia	314.808(250.058 to 391.361)	493.523(400.306 to 592.424)	55.733	18.859(14.891 to 23.507)	29.37(23.818 to 35.322)	3.08_x000D_ (2.063 to 4.107)
Germany	3982.39(3258.216 to 4816.73)	3897.852(3142.105 to 4577.364)	-38.597	11.483(9.399 to 13.868)	7.051(5.774 to 8.248)	-1.666_x000D_ (-1.881 to -1.451)
Ghana	195.303(79.052 to 478.214)	441.175(206.548 to 907.531)	-16.317	11.561(4.721 to 28.095)	9.675(4.612 to 19.712)	-0.234_x000D_ (-0.487 to 0.021)
Greece	446.578(334.376 to 550.286)	672.693(550.585 to 784.776)	-15.6	11.082(8.327 to 13.625)	9.353(7.755 to 10.899)	-0.649_x000D_ (-0.923 to -0.375)
Greenland	5.221(3.547 to 7.026)	4.315(2.823 to 6.03)	-59.713	58.534(38.95 to 79.776)	23.582(15.123 to 33.279)	-3.16_x000D_ (-3.279 to -3.04)
Grenada	4.23(3.227 to 5.251)	4.639(3.787 to 5.61)	-33.3	22.146(16.873 to 27.509)	14.772(12.07 to 17.827)	-1.223_x000D_ (-1.367 to -1.078)
Guam	3.131(2.161 to 4.308)	4.604(3.191 to 6.303)	-60.483	19.699(12.675 to 27.461)	7.784(5.426 to 10.643)	-2.768_x000D_ (-3.096 to -2.438)
Guatemala	46.097(36.488 to 56.738)	207.486(164.348 to 255.682)	32.672	5.378(4.255 to 6.66)	7.135(5.67 to 8.767)	0.729_x000D_ (0.468 to 0.992)
Guinea	86.861(33.724 to 206.337)	138.747(52.072 to 330.842)	-6.853	10(3.833 to 23.932)	9.315(3.502 to 22.473)	0.034_x000D_ (-0.103 to 0.172)
Guinea-Bissau	17.038(6.189 to 38.843)	26.239(9.831 to 62.955)	-16.462	16.064(5.76 to 37.164)	13.42(5.07 to 32.379)	-0.397_x000D_ (-0.481 to -0.313)
Guyana	23.255(19.46 to 27.585)	29.06(21.234 to 38.673)	-28.488	22.57(18.915 to 26.723)	16.14(11.835 to 21.333)	-0.846_x000D_ (-1.038 to -0.654)
Haiti	403.024(197.514 to 714.605)	708.777(314.059 to 1267.531)	-21.128	47.232(22.736 to 87.216)	37.253(16.192 to 68.047)	-0.623_x000D_ (-0.685 to -0.56)
Honduras	131.629(71.522 to 225.907)	637.051(395.539 to 947.776)	58.919	24.203(13.037 to 42.278)	38.463(23.829 to 57.227)	1.78_x000D_ (1.557 to 2.003)
Hungary	423.189(376.04 to 473.916)	352.117(290.799 to 414.651)	-37.471	10.998(9.748 to 12.332)	6.877(5.671 to 8.129)	-1.442_x000D_ (-1.741 to -1.143)
Iceland	9.266(7.699 to 10.846)	11.448(8.94 to 13.793)	-44.743	11.925(9.936 to 13.958)	6.59(5.206 to 7.935)	-1.647_x000D_ (-1.951 to -1.342)
India	23761.473(13496.167 to 40081.705)	41177.817(28357.924 to 58727.699)	-33.311	19.107(10.562 to 33.373)	12.742(8.683 to 18.368)	-1.347_x000D_ (-1.445 to -1.248)
Indonesia	6480.905(4471.472 to 10675.418)	12282.931(8453.809 to 20107.179)	-21.54	26.456(17.764 to 46.497)	20.757(13.856 to 36.856)	-0.708_x000D_ (-0.819 to -0.598)
Iran (Islamic Republic of)	666.201(406.785 to 1036.117)	876.096(609.178 to 1122.516)	-61.074	11.922(6.734 to 18.959)	4.641(3.17 to 5.925)	-3.202_x000D_ (-3.34 to -3.063)
Iraq	272.952(169.526 to 459.409)	450.876(273.666 to 673.936)	-42.299	12.984(8.013 to 22.108)	7.492(4.557 to 11.105)	-2.534_x000D_ (-2.775 to -2.292)
Ireland	210.902(182.835 to 239.816)	200.949(162.856 to 237.447)	-54.601	19.724(17.033 to 22.471)	8.955(7.279 to 10.577)	-2.229_x000D_ (-2.412 to -2.046)
Israel	68.386(57.474 to 80.432)	158.913(128.76 to 188.545)	-18.74	5.53(4.636 to 6.501)	4.493(3.661 to 5.329)	-0.537_x000D_ (-0.881 to -0.192)
Italy	1939.59(1777.952 to 2067.296)	2872.494(2384.707 to 3178.685)	-24.766	8.223(7.528 to 8.768)	6.186(5.294 to 6.782)	-0.441_x000D_ (-0.785 to -0.096)
Jamaica	85.272(68.055 to 103.582)	129.359(95.842 to 168.664)	-17.911	18.215(14.556 to 22.115)	14.952(11.094 to 19.49)	-0.299_x000D_ (-0.654 to 0.058)
Japan	12001.252(11109.096 to 12620.818)	13964.626(11346.723 to 15615.113)	-47.751	25.8(23.769 to 27.19)	13.48(11.684 to 14.669)	-2.428_x000D_ (-2.58 to -2.276)
Jordan	9.592(5.892 to 16.25)	27.614(17.47 to 40.333)	-46.365	2.895(1.76 to 5.047)	1.553(0.978 to 2.265)	-2.268_x000D_ (-2.461 to -2.075)
Kazakhstan	635.141(492.914 to 827.925)	963.494(815.623 to 1129.607)	13.364	19.35(14.939 to 25.402)	21.936(18.681 to 25.556)	0.233_x000D_ (0.03 to 0.436)
Kenya	147.64(56.667 to 398.151)	383.947(168.723 to 933.913)	-8.18	7.307(2.796 to 19.972)	6.71(2.971 to 16.34)	-0.01_x000D_ (-0.179 to 0.159)
Kiribati	2.415(1.459 to 4.018)	4.363(2.59 to 7.26)	-6.336	26.116(15.584 to 43.056)	24.461(14.63 to 40.101)	-0.214_x000D_ (-0.27 to -0.158)
Kuwait	8.112(6.617 to 9.823)	11.226(8.525 to 14.374)	-71.479	5.375(4.328 to 6.528)	1.533(1.166 to 1.95)	-4.497_x000D_ (-5.341 to -3.646)
Kyrgyzstan	166.126(138.104 to 202.764)	250.451(199.023 to 305.7)	-6.971	21.152(17.533 to 25.835)	19.678(15.713 to 23.938)	-0.206_x000D_ (-0.575 to 0.164)
Lao People's Democratic Republic	210.042(111.584 to 365.503)	204.924(124.413 to 343.209)	-56.049	39.88(20.665 to 72.651)	17.528(10.477 to 30.608)	-2.864_x000D_ (-2.944 to -2.784)
Latvia	139.769(118.318 to 163.896)	117.051(96.895 to 138.928)	-27.102	14.305(12.083 to 16.788)	10.428(8.581 to 12.452)	-1.634_x000D_ (-2.175 to -1.091)
Lebanon	141.494(83.219 to 237.494)	116.371(76.013 to 170.463)	-74.489	26.214(15.37 to 44.438)	6.687(4.371 to 9.801)	-4.907_x000D_ (-5.198 to -4.616)
Lesotho	19.338(8.211 to 38.704)	31.178(16.264 to 57.136)	27.05	8.984(3.822 to 17.945)	11.414(5.965 to 20.921)	1.52_x000D_ (1.127 to 1.915)
Liberia	28.29(10.88 to 68.977)	51.538(14.962 to 164.098)	-6.846	9.61(3.649 to 23.555)	8.952(2.655 to 28.683)	-0.525_x000D_ (-0.711 to -0.338)
Libya	33.845(18.049 to 64.495)	81.381(41.505 to 143.981)	-13.722	7.112(3.767 to 13.829)	6.136(3.227 to 10.797)	-0.353_x000D_ (-0.573 to -0.133)
Lithuania	122.156(101.161 to 146.78)	161.487(132.346 to 192.809)	0.017	9.895(8.18 to 11.904)	9.897(8.072 to 11.85)	-0.365_x000D_ (-1.04 to 0.315)
Luxembourg	15.06(12.837 to 17.506)	16.685(13.549 to 19.865)	-48.671	10.421(8.867 to 12.112)	5.349(4.356 to 6.38)	-1.999_x000D_ (-2.319 to -1.677)
Madagascar	267.55(88.267 to 689.808)	483.675(151.17 to 1364.266)	-20.794	20.52(6.626 to 53.763)	16.253(5.083 to 46.587)	-0.732_x000D_ (-0.779 to -0.685)
Malawi	118.316(37.247 to 322.859)	212.213(63.232 to 653.027)	-9.982	12.317(3.792 to 34.238)	11.087(3.342 to 34.06)	-0.54_x000D_ (-0.711 to -0.369)
Malaysia	462.626(312.276 to 671.235)	813.465(531.582 to 1170.967)	-41.036	19.683(13.171 to 28.796)	11.606(7.54 to 16.855)	-1.574_x000D_ (-1.685 to -1.462)
Maldives	5.793(3.719 to 9.061)	6.902(4.51 to 10.087)	-67.977	27.198(17.108 to 44.128)	8.71(5.72 to 12.548)	-3.994_x000D_ (-4.132 to -3.856)
Mali	104.795(38.753 to 245.426)	174.941(68.877 to 402.263)	-25.509	10.141(3.657 to 24.135)	7.554(2.951 to 17.45)	-0.792_x000D_ (-0.912 to -0.672)
Malta	7.114(5.966 to 8.336)	9.609(7.69 to 11.628)	-43.193	6.31(5.275 to 7.399)	3.584(2.877 to 4.347)	-1.631_x000D_ (-1.948 to -1.314)
Marshall Islands	1.816(1.013 to 3.048)	2.965(1.632 to 4.909)	-29.708	49.488(27.187 to 84.444)	34.786(19.196 to 57.86)	-1.238_x000D_ (-1.305 to -1.171)
Mauritania	28.019(11.843 to 62.783)	40.959(15.905 to 97.589)	-33.23	10.67(4.485 to 23.961)	7.124(2.798 to 16.888)	-1.365_x000D_ (-1.487 to -1.243)
Mauritius	47.872(41.191 to 55.466)	84.26(70.789 to 98.526)	-33.273	26.021(22.346 to 30.181)	17.363(14.559 to 20.315)	-1.789_x000D_ (-2.175 to -1.401)
Mexico	979.193(929.191 to 1029.688)	4216.532(3689.807 to 4753.778)	39.249	8.879(8.391 to 9.355)	12.365(10.829 to 13.919)	1.284_x000D_ (1.07 to 1.499)
Micronesia (Federated States of)	5.806(3.252 to 9.672)	6.209(3.542 to 10.18)	-32.685	50.52(27.904 to 84.797)	34.008(19.212 to 55.949)	-1.352_x000D_ (-1.478 to -1.225)
Monaco	2.647(1.627 to 4.181)	1.513(0.914 to 2.347)	-60.758	13.989(8.668 to 21.858)	5.49(3.34 to 8.502)	-3.077_x000D_ (-3.232 to -2.922)
Mongolia	110.522(65.041 to 189.396)	229.874(156.285 to 320.641)	-2.276	43.026(25.358 to 74.48)	42.047(28.255 to 58.654)	-0.111_x000D_ (-0.362 to 0.141)
Montenegro	12.095(8.536 to 16.455)	17.861(11.381 to 25.562)	-0.82	7.216(5.083 to 9.817)	7.157(4.469 to 10.286)	-0.233_x000D_ (-0.498 to 0.033)
Morocco	570.941(209.155 to 1279.958)	978.658(503.713 to 1680.548)	-28.861	15.885(5.755 to 36.129)	11.3(5.873 to 19.445)	-0.902_x000D_ (-0.978 to -0.826)
Mozambique	264.04(70.896 to 831.707)	525.961(153.681 to 1557.535)	2.669	16.789(4.406 to 53.748)	17.237(5.031 to 51.162)	0.503_x000D_ (0.337 to 0.669)
Myanmar	2160.777(1225.96 to 3751.078)	2294.077(1387.21 to 3915.942)	-50.75	36.579(20.267 to 65.928)	18.015(10.787 to 31.8)	-2.704_x000D_ (-2.862 to -2.545)
Namibia	12.997(7.455 to 22.767)	22.452(12.717 to 39.086)	-20.917	8.214(4.711 to 14.348)	6.496(3.728 to 11.196)	-0.993_x000D_ (-1.253 to -0.732)
Nauru	0.458(0.242 to 0.782)	0.503(0.291 to 0.797)	-12.716	39.855(21.695 to 68.751)	34.787(19.513 to 55.455)	-0.534_x000D_ (-0.958 to -0.109)
Nepal	589.015(276.399 to 1210.918)	915.071(473.875 to 1638.354)	-37.793	23.998(10.926 to 51.563)	14.928(7.636 to 27.025)	-1.479_x000D_ (-1.748 to -1.209)
Netherlands	706.248(600.107 to 816.694)	763.108(625.251 to 891.202)	-42.802	13.279(11.28 to 15.353)	7.595(6.257 to 8.858)	-2.072_x000D_ (-2.344 to -1.799)
New Zealand	182.126(156.504 to 207.982)	223.61(187.28 to 260.119)	-45.398	17.662(15.149 to 20.172)	9.643(8.121 to 11.193)	-2.147_x000D_ (-2.378 to -1.915)
Nicaragua	47.748(33.742 to 68.197)	110.777(73.715 to 156.679)	-28.11	11.74(8.252 to 16.872)	8.44(5.591 to 11.959)	-0.721_x000D_ (-0.926 to -0.515)
Niger	80.677(24.8 to 205.912)	197.76(60.734 to 522.749)	-16.175	11.393(3.504 to 29.002)	9.55(2.893 to 25.454)	-0.464_x000D_ (-0.509 to -0.419)
Nigeria	1140.05(480.695 to 2761.982)	1199.601(552.761 to 2874.2)	-49.931	9.85(4.235 to 23.502)	4.932(2.334 to 11.649)	-2.86_x000D_ (-3.114 to -2.605)
Niue	0.204(0.123 to 0.317)	0.109(0.067 to 0.166)	-41.022	32.042(19.325 to 49.772)	18.898(11.554 to 28.909)	-1.998_x000D_ (-2.134 to -1.862)
North Macedonia	145.148(104.628 to 204.953)	206.679(144.645 to 284.449)	-11.476	29.105(20.916 to 41.489)	25.765(17.874 to 35.7)	-0.518_x000D_ (-0.917 to -0.116)
Northern Mariana Islands	1.228(0.8 to 1.86)	2.689(1.794 to 3.871)	-30.467	32.204(20.875 to 48.727)	22.392(14.758 to 32.476)	-1.297_x000D_ (-1.446 to -1.148)
Norway	311.659(282.076 to 334.786)	220.522(188.26 to 242.982)	-56.632	17.072(15.549 to 18.3)	7.404(6.414 to 8.121)	-2.581_x000D_ (-2.896 to -2.265)
Oman	20.681(11.365 to 35.427)	22.573(12.538 to 35.403)	-58.164	12.521(6.858 to 21.827)	5.238(2.957 to 8.115)	-2.736_x000D_ (-2.914 to -2.558)
Pakistan	2902.309(1607.656 to 5253.196)	5334.561(3292.498 to 8826.194)	-16.91	19.809(10.749 to 36.731)	16.459(10.11 to 27.699)	-0.969_x000D_ (-1.223 to -0.714)
Palau	0.593(0.362 to 0.919)	0.976(0.602 to 1.498)	-30.465	25.605(15.485 to 40.174)	17.804(11.103 to 27.072)	-1.014_x000D_ (-1.121 to -0.907)
Palestine	12.106(7.373 to 20.097)	18.199(12.148 to 25.82)	-45.18	5.798(3.535 to 9.677)	3.178(2.11 to 4.515)	-1.934_x000D_ (-2.249 to -1.619)
Panama	59.861(49.351 to 70.688)	191.885(142.868 to 240.975)	3.124	15.205(12.502 to 17.979)	15.679(11.687 to 19.693)	0.19_x000D_ (0.003 to 0.378)
Papua New Guinea	171.045(93.948 to 283.756)	337.54(184.854 to 562.462)	-32.566	41.387(22.686 to 69.637)	27.908(15.384 to 46.679)	-1.301_x000D_ (-1.344 to -1.257)
Paraguay	125.295(89.24 to 173.341)	272.613(180.025 to 390.62)	-18.166	20.869(14.819 to 28.929)	17.078(11.256 to 24.468)	-0.209_x000D_ (-0.374 to -0.044)
Peru	626.997(410.567 to 946.705)	1105.852(702.54 to 1667.48)	-38.452	19.543(12.755 to 29.713)	12.028(7.644 to 18.156)	-1.856_x000D_ (-2.206 to -1.505)
Philippines	856.826(670.465 to 1266.402)	2789.771(2147.829 to 3696.824)	7.381	11.932(9.059 to 18.792)	12.812(9.879 to 17.632)	0.615_x000D_ (0.466 to 0.764)
Poland	1622.3(1533.204 to 1706.007)	1496.392(1328.668 to 1656.07)	-43.417	14.099(13.302 to 14.834)	7.978(7.101 to 8.829)	-2.053_x000D_ (-2.424 to -1.68)
Portugal	594.7(516.879 to 679.293)	750.675(612.213 to 880.87)	-38.327	16.506(14.267 to 18.884)	10.18(8.4 to 11.907)	-1.063_x000D_ (-1.316 to -0.809)
Puerto Rico	87.067(73.235 to 102.292)	123.725(96.03 to 153.668)	-32.241	9.113(7.657 to 10.707)	6.175(4.794 to 7.706)	-1.839_x000D_ (-2.132 to -1.544)
Qatar	6.361(3.563 to 11.317)	19.06(10.894 to 31.398)	-66.067	32.392(18.292 to 56.384)	10.992(6.444 to 17.592)	-4.024_x000D_ (-4.599 to -3.446)
Republic of Korea	3685.236(2550.768 to 5442.813)	2832.521(2006.97 to 3805.947)	-78.098	50.635(34.516 to 76.814)	11.09(7.835 to 14.916)	-4.806_x000D_ (-5.002 to -4.61)
Republic of Moldova	100.042(82.999 to 119.737)	111.82(92.703 to 133.731)	-25.853	9.231(7.646 to 11.038)	6.844(5.674 to 8.2)	-1.454_x000D_ (-2.069 to -0.834)
Romania	1249.56(1010.714 to 1528.658)	1760.18(1440.347 to 2089.423)	-1.982	17.242(13.908 to 21.053)	16.9(13.745 to 20.157)	-0.112_x000D_ (-0.608 to 0.387)
Russian Federation	7386.826(7065.642 to 7665.175)	12126.544(10881.96 to 13209.027)	19.926	15.72(14.941 to 16.362)	18.852(16.92 to 20.543)	-0.298_x000D_ (-1.63 to 1.052)
Rwanda	151.903(50.116 to 330.547)	141.851(47.079 to 370.046)	-57.283	21.044(6.766 to 46.97)	8.989(3.006 to 23.218)	-3.652_x000D_ (-3.994 to -3.308)
Saint Kitts and Nevis	2.269(1.788 to 2.749)	2.557(2.005 to 3.16)	-41.009	23.721(18.708 to 28.716)	13.993(11.104 to 17.101)	-1.852_x000D_ (-2.086 to -1.618)
Saint Lucia	4.804(3.959 to 5.746)	7.613(5.932 to 9.596)	-47.205	21.773(17.926 to 26.09)	11.495(8.97 to 14.463)	-2.65_x000D_ (-2.903 to -2.396)
Saint Vincent and the Grenadines	2.337(1.923 to 2.781)	3.673(2.995 to 4.47)	-24.597	12.661(10.4 to 15.081)	9.547(7.801 to 11.586)	-0.933_x000D_ (-1.125 to -0.741)
Samoa	7.06(4.22 to 10.948)	8.769(5.255 to 13.913)	-30.69	34.835(20.79 to 53.978)	24.144(14.452 to 38.42)	-1.273_x000D_ (-1.491 to -1.055)
San Marino	0.561(0.371 to 0.813)	0.492(0.256 to 0.805)	-62.599	5.813(3.86 to 8.416)	2.174(1.132 to 3.589)	-2.541_x000D_ (-2.841 to -2.239)
Sao Tome and Principe	1.318(0.514 to 3.203)	2.302(0.906 to 5.737)	-3.173	7.664(3.009 to 18.608)	7.42(2.977 to 18.299)	-0.215_x000D_ (-0.388 to -0.041)
Saudi Arabia	95.257(56.293 to 168.33)	210.096(123 to 323.476)	-38.237	6.575(3.873 to 11.826)	4.061(2.405 to 6.22)	-1.382_x000D_ (-1.584 to -1.179)
Senegal	83.59(34.699 to 193.073)	177.073(71.036 to 414.862)	-12.661	9.809(4.044 to 22.835)	8.567(3.475 to 20.152)	-0.329_x000D_ (-0.424 to -0.233)
Serbia	835.966(580.556 to 1174.422)	710.92(506.092 to 982.119)	-44.857	29.111(20.312 to 40.941)	16.053(11.432 to 22.109)	-2.523_x000D_ (-2.845 to -2.201)
Seychelles	1.978(1.159 to 3.245)	1.85(1.009 to 3.161)	-54.191	13.122(7.679 to 21.55)	6.011(3.229 to 10.489)	-1.924_x000D_ (-2.161 to -1.686)
Sierra Leone	50.62(17.789 to 134.463)	88.854(30.819 to 257.947)	-7.661	9.523(3.328 to 25.459)	8.793(3.061 to 25.901)	-0.019_x000D_ (-0.211 to 0.173)
Singapore	89.973(77.769 to 103.583)	100.188(81.995 to 118.911)	-70.901	14.831(12.777 to 17.116)	4.316(3.525 to 5.13)	-4.186_x000D_ (-4.411 to -3.961)
Slovakia	201.81(146.918 to 269.216)	172.019(118.675 to 237.512)	-46.423	12.643(9.178 to 16.909)	6.774(4.68 to 9.359)	-1.855_x000D_ (-1.934 to -1.776)
Slovenia	70.296(59.565 to 81.745)	60.765(48.078 to 74.202)	-55.451	10.382(8.793 to 12.072)	4.625(3.666 to 5.654)	-2.643_x000D_ (-2.956 to -2.329)
Solomon Islands	14.528(7.467 to 24.967)	30.974(17.362 to 51.359)	-20.702	47.092(24.731 to 80.756)	37.343(20.993 to 61.595)	-0.695_x000D_ (-0.819 to -0.57)
Somalia	124.991(24.496 to 414.449)	225.803(34.551 to 838.745)	-28.074	20.765(3.875 to 71.5)	14.935(2.25 to 57.209)	-1.044_x000D_ (-1.103 to -0.985)
South Africa	202.838(155.724 to 268.146)	552.162(419.817 to 672.6)	22.185	3.797(2.916 to 5.021)	4.64(3.514 to 5.643)	0.719_x000D_ (0.359 to 1.081)
South Sudan	82.256(33.164 to 184.224)	101.294(34.464 to 258.174)	-19.72	12.559(5.017 to 28.317)	10.083(3.371 to 26.618)	-0.983_x000D_ (-1.325 to -0.639)
Spain	1041.756(887.225 to 1194.554)	2383.756(1907.692 to 2804.263)	5.415	7.173(6.094 to 8.234)	7.562(6.145 to 8.874)	0.552_x000D_ (0.116 to 0.99)
Sri Lanka	296.547(202.409 to 428.797)	450.002(264.537 to 686.552)	-44.351	11.867(8.077 to 17.084)	6.604(3.866 to 10.071)	-1.398_x000D_ (-1.607 to -1.189)
Sudan	490(163.453 to 1010.457)	533.977(239.332 to 1029.797)	-48.033	21.692(7.039 to 46.078)	11.273(5.057 to 22.069)	-2.329_x000D_ (-2.422 to -2.237)
Suriname	11.684(8.12 to 16.303)	22.998(14.818 to 33.771)	-22.642	16.737(11.6 to 23.499)	12.948(8.297 to 19.055)	-0.794_x000D_ (-0.983 to -0.605)
Sweden	563.297(486.46 to 640.664)	400.585(322.425 to 475.956)	-55.835	13.997(12.111 to 15.887)	6.182(5.023 to 7.349)	-2.457_x000D_ (-2.779 to -2.135)
Switzerland	294.711(243.98 to 349.736)	321.408(252.864 to 383.409)	-45.258	10.271(8.532 to 12.161)	5.623(4.487 to 6.696)	-1.656_x000D_ (-1.824 to -1.489)
Syrian Arab Republic	152.342(85.237 to 310.77)	237.436(139.873 to 378.921)	-37.276	11.933(6.611 to 25.087)	7.485(4.409 to 12.055)	-2.015_x000D_ (-2.32 to -1.709)
Taiwan (Province of China)	469.745(410.329 to 534.28)	877.841(723.379 to 1038.516)	-36.903	11.912(10.323 to 13.568)	7.516(6.211 to 8.886)	-2.351_x000D_ (-2.766 to -1.934)
Tajikistan	104.887(63.892 to 183.616)	170.01(109.691 to 248.036)	-15.404	14.936(9.009 to 26.871)	12.635(8.116 to 18.272)	-1.026_x000D_ (-1.583 to -0.466)
Thailand	4607.397(2967.517 to 6802.408)	7794.928(5118.435 to 11313.584)	-53.127	55.265(35.216 to 81.978)	25.905(17.02 to 37.569)	-2.895_x000D_ (-3.109 to -2.681)
Timor-Leste	17.72(9.58 to 31.868)	43.444(21.678 to 84.02)	-22.743	26.248(13.827 to 49.555)	20.279(9.93 to 40.531)	-0.724_x000D_ (-0.904 to -0.544)
Togo	33.302(12.252 to 86.363)	102.606(36.282 to 266.578)	-3.521	10.177(3.735 to 26.434)	9.819(3.546 to 25.406)	-0.014_x000D_ (-0.15 to 0.121)
Tokelau	0.145(0.078 to 0.251)	0.083(0.049 to 0.133)	-52.42	43.1(23.174 to 74.346)	20.507(12.061 to 32.983)	-2.544_x000D_ (-2.595 to -2.493)
Tonga	2.179(1.292 to 3.665)	2.522(1.452 to 4.189)	-27.092	16.269(9.578 to 27.74)	11.861(6.821 to 19.687)	-0.814_x000D_ (-0.907 to -0.721)
Trinidad and Tobago	43.575(36.704 to 51.251)	75.182(55.306 to 99.863)	-28.683	20.096(16.87 to 23.688)	14.332(10.539 to 19.029)	-1.336_x000D_ (-1.505 to -1.167)
Tunisia	147.459(69.143 to 277.88)	237.622(115.2 to 424.67)	-44.239	12.726(5.922 to 24.315)	7.096(3.429 to 12.663)	-1.981_x000D_ (-2.027 to -1.936)
Turkey	2579.784(1507.713 to 4766.816)	3062.372(2033.638 to 4412.673)	-56.849	29.207(16.77 to 55.25)	12.603(8.362 to 18.158)	-2.728_x000D_ (-3.134 to -2.32)
Turkmenistan	88.195(71.305 to 117.805)	286.978(206.823 to 417.618)	52.213	17.306(13.889 to 23.223)	26.342(19.076 to 38.124)	1.461_x000D_ (1.105 to 1.819)
Tuvalu	0.864(0.462 to 1.443)	0.775(0.443 to 1.26)	-45.951	55.555(28.952 to 95.092)	30.027(17.053 to 48.945)	-1.945_x000D_ (-2.068 to -1.822)
Uganda	204.45(55.468 to 590.424)	278.655(92.29 to 755.018)	-41.589	12.641(3.401 to 36.899)	7.384(2.491 to 19.794)	-2.269_x000D_ (-2.453 to -2.084)
Ukraine	4299.29(3421.653 to 5280.562)	3326.9(2410.04 to 4402.612)	-33.686	23.839(18.894 to 29.355)	15.809(11.419 to 20.981)	-1.621_x000D_ (-1.779 to -1.463)
United Arab Emirates	20.641(11.153 to 37.731)	77.778(47.391 to 118.744)	-41.097	21.65(11.641 to 43.266)	12.752(7.72 to 19.189)	-0.067_x000D_ (-0.595 to 0.465)
United Kingdom	4100.456(3880.045 to 4252.451)	3728.16(3297.721 to 3994.471)	-43.537	17.493(16.589 to 18.132)	9.877(8.875 to 10.523)	-1.78_x000D_ (-1.971 to -1.589)
United Republic of Tanzania	307.942(90.03 to 850.615)	456.973(153.216 to 1328.342)	-37.194	11.275(3.218 to 31.866)	7.081(2.375 to 20.704)	-1.715_x000D_ (-1.793 to -1.637)
United States of America	9331.82(8591.706 to 9860.693)	3.602(2.268 to 5.387)	-7.776	11.28(10.438 to 11.9)	10.403(9.219 to 11.173)	-0.221_x000D_ (-0.4 to -0.042)
United States Virgin Islands	4.167(2.699 to 6.204)	16807.191(14742.064 to 18108.892)	-59.174	18.579(11.981 to 27.865)	7.585(4.769 to 11.266)	-2.599_x000D_ (-2.765 to -2.434)
Uruguay	327.705(277.742 to 380.989)	321.616(269.515 to 373.519)	-33.793	31.653(26.784 to 36.821)	20.957(17.658 to 24.345)	-1.527_x000D_ (-1.651 to -1.402)
Uzbekistan	197.65(159.619 to 244.205)	979.705(784.052 to 1226.225)	139.97	6.402(5.128 to 7.983)	15.362(12.37 to 19.087)	2.297_x000D_ (1.301 to 3.302)
Vanuatu	5.429(2.95 to 8.922)	11.768(6.142 to 19.743)	-25.645	36.831(19.919 to 59.952)	27.386(14.332 to 45.848)	-1.141_x000D_ (-1.237 to -1.045)
Venezuela (Bolivarian Republic of)	388.588(323.435 to 456.594)	1348.197(947.139 to 1801.766)	10.362	14.945(12.395 to 17.591)	16.494(11.643 to 21.977)	0.088_x000D_ (-0.041 to 0.217)
Viet Nam	2896.817(1549.968 to 5794.795)	4371.824(2233.666 to 8603.588)	-39.209	28.493(15.122 to 57.735)	17.321(8.685 to 35.365)	-1.467_x000D_ (-1.531 to -1.404)
Yemen	298.519(113.947 to 592.747)	597.871(249.387 to 1211.885)	-28.099	25.427(9.451 to 52.597)	18.282(7.556 to 37.707)	-1.436_x000D_ (-1.622 to -1.251)
Zambia	104.827(37.371 to 243.684)	205.372(83.766 to 459.948)	-22.293	15.09(5.211 to 36.035)	11.726(4.832 to 26.197)	-1.151_x000D_ (-1.34 to -0.961)
Zimbabwe	130.663(76.755 to 224.696)	331.154(186.486 to 574.306)	43.574	13.406(7.922 to 22.852)	19.247(10.941 to 33.089)	1.983_x000D_ (1.419 to 2.55)

## Sheet: DALYs
location	DALYs
	Num_1990 (95% UI)	Num_2021 (95% UI)	Percent change (%)	ASR_1990 per 100,000 (95% UI)	ASR_2021 per 100,000 (95% UI)	EAPC (95% CI)
Afghanistan	15023.365(5339.109 to 30581.465)	14982.818(6903.765 to 27337.917)	-34.902	765.155(264.413 to 1601.967)	498.102(224.019 to 934.121)	-1.736_x000D_ (-1.986 to -1.486)
Albania	1655.379(1167.093 to 2638.727)	2110.798(1355.262 to 3076.368)	-38.266	292.839(206.714 to 456.426)	180.782(115.691 to 263.794)	-1.379_x000D_ (-1.574 to -1.184)
Algeria	9964.395(5149.144 to 18931.244)	17605.514(10713.13 to 28442.713)	-41.831	318.691(165.862 to 598.965)	185.379(110.824 to 300.9)	-1.684_x000D_ (-1.739 to -1.629)
American Samoa	34.249(23.931 to 47.999)	65.675(46.087 to 92.573)	-13.117	538.297(375.923 to 758.325)	467.689(327.543 to 660.43)	-0.527_x000D_ (-0.621 to -0.432)
Andorra	44.295(27.561 to 68.469)	67.861(43.915 to 98.151)	-44.502	283.384(176.221 to 437.964)	157.273(101.985 to 227.123)	-1.707_x000D_ (-1.862 to -1.551)
Angola	3908.554(1806.38 to 8235.457)	8826.414(4516.162 to 16503.899)	-26.613	337.288(155.522 to 720.203)	247.525(128.089 to 462.775)	-1.283_x000D_ (-1.375 to -1.191)
Antigua and Barbuda	71.987(61.526 to 84.002)	102.006(86.902 to 119.369)	-38.137	537.285(459.304 to 627.401)	332.381(283.247 to 388.609)	-1.58_x000D_ (-1.787 to -1.373)
Argentina	82572.465(70356.373 to 95865.862)	52239.438(44785.922 to 60367.574)	-62.14	936.464(797.65 to 1087.369)	354.545(304.017 to 409.583)	-3.118_x000D_ (-3.386 to -2.849)
Armenia	2805.988(2436.496 to 3150.76)	2279.36(1989.7 to 2592.589)	-46.089	369.401(320.417 to 417.541)	199.147(173.638 to 226.689)	-2.004_x000D_ (-2.447 to -1.559)
Australia	18507.376(16083.588 to 21101.371)	22646.809(19284.513 to 26107.842)	-45.865	361.556(314.102 to 412.188)	195.728(167.361 to 225.541)	-1.862_x000D_ (-1.953 to -1.77)
Austria	9707.447(8384.709 to 11054.473)	10123.942(8507.566 to 11787.084)	-34.096	318.577(275.248 to 363.099)	209.954(176.947 to 244.472)	-1.249_x000D_ (-1.386 to -1.112)
Azerbaijan	2365.03(1671.268 to 3256.838)	3360.894(2383.74 to 4652.389)	-30.793	159.826(112.778 to 221.825)	110.611(78.19 to 153.096)	-1.424_x000D_ (-1.738 to -1.109)
Bahamas	153.172(125.684 to 186.937)	347.342(269.827 to 443.389)	-19.279	348.845(286.843 to 425.517)	281.59(219.774 to 357.634)	-0.714_x000D_ (-0.836 to -0.592)
Bahrain	164.906(117.833 to 229.995)	371.568(263.782 to 517.377)	-60.182	355.985(251.924 to 502.818)	141.745(98.68 to 197.115)	-3.746_x000D_ (-3.991 to -3.5)
Bangladesh	141891.637(68237.206 to 267727.535)	234860.063(131515.618 to 410216.588)	-43.573	1078.755(513.775 to 2063.189)	608.713(340.148 to 1066.324)	-1.685_x000D_ (-1.901 to -1.47)
Barbados	332.983(283.459 to 386.86)	528.564(402.979 to 675.421)	-19.186	477.643(406.598 to 555.126)	386.003(293.033 to 495.261)	-0.592_x000D_ (-0.762 to -0.422)
Belarus	12874.764(9914.005 to 16253.431)	13640.821(10780.241 to 16838.15)	-10.548	364.552(280.506 to 460.674)	326.101(257.102 to 403.812)	-0.744_x000D_ (-0.957 to -0.53)
Belgium	8422.216(7290.814 to 9660.502)	11129.359(9390.839 to 12837.206)	-12.564	216.489(187.237 to 248.316)	189.289(161.408 to 217.853)	-0.372_x000D_ (-0.739 to -0.003)
Belize	76.911(63.618 to 91.279)	206.918(170.496 to 247.825)	-24.042	306.353(253.497 to 363.489)	232.699(191.982 to 278.139)	-1.154_x000D_ (-1.39 to -0.917)
Benin	1722.021(761.251 to 3882.765)	3518.099(1575.095 to 8026.496)	-25.894	315.329(139.6 to 709.635)	233.676(106.783 to 530.063)	-0.948_x000D_ (-1.039 to -0.858)
Bermuda	64.037(52.883 to 77.053)	70.313(56.576 to 86.821)	-45.879	372.936(307.932 to 448.76)	201.837(161.645 to 249.415)	-2.282_x000D_ (-2.448 to -2.115)
Bhutan	402.609(197.47 to 749.942)	536.187(318.278 to 877.075)	-42.818	558.601(271.697 to 1047.316)	319.421(190.06 to 521.651)	-1.885_x000D_ (-1.961 to -1.809)
Bolivia (Plurinational State of)	11112.213(7169.677 to 17278.121)	19858.729(12704.994 to 29865.861)	-36.929	1216.141(780.476 to 1904.756)	767.034(490.482 to 1155.558)	-1.541_x000D_ (-1.609 to -1.473)
Bosnia and Herzegovina	7824.991(5328.701 to 11225.723)	4396.463(3022.755 to 6032.556)	-57.409	635.095(427.032 to 928.247)	270.496(185.82 to 371.141)	-3.209_x000D_ (-3.45 to -2.968)
Botswana	363.034(214.756 to 632.24)	538.395(339.098 to 883.471)	-44.621	234.683(140.624 to 405.719)	129.966(83.435 to 209.954)	-1.914_x000D_ (-2.081 to -1.746)
Brazil	164394.856(154838.211 to 173855.947)	319895.125(297606.47 to 340234.282)	-26.227	615.62(578.476 to 652.143)	454.162(421.948 to 483.313)	-1.074_x000D_ (-1.311 to -0.837)
Brunei Darussalam	356.848(248.128 to 501.006)	695.947(514.348 to 919.761)	-47.041	1202.921(833.111 to 1696.916)	637.057(468.418 to 845.127)	-2.186_x000D_ (-2.4 to -1.971)
Bulgaria	11480.506(9970.329 to 13192.193)	14093.737(11879.437 to 16576.563)	13.58	347.857(302.036 to 399.844)	395.095(331.144 to 466.602)	0.347_x000D_ (0.182 to 0.512)
Burkina Faso	3022.878(1065.317 to 8012.928)	5551.362(2122.544 to 13620.405)	-15.225	243.241(85.994 to 645.55)	206.207(80.171 to 504.21)	-0.354_x000D_ (-0.42 to -0.289)
Burundi	3606.284(1228.674 to 8632.91)	4653.533(1305.635 to 15517.986)	-41.141	557.402(189.137 to 1346.485)	328.08(92.487 to 1103.571)	-2.113_x000D_ (-2.341 to -1.884)
Cabo Verde	112.177(49.628 to 299.675)	206.687(106.487 to 461.039)	-16.581	192.738(84.575 to 517.191)	160.78(84.094 to 353.003)	-0.695_x000D_ (-0.835 to -0.555)
Cambodia	10015.196(6114.364 to 16106.564)	16386.391(10583.423 to 25901.214)	-40.375	797.039(480.281 to 1316.458)	475.236(304.165 to 777.923)	-1.851_x000D_ (-1.96 to -1.741)
Cameroon	3713.146(1763.528 to 7233.714)	9455.063(4099.661 to 20426.896)	-12.79	284.491(135.977 to 554.888)	248.104(110.337 to 531.632)	-0.517_x000D_ (-0.742 to -0.292)
Canada	29210.419(25483.444 to 33192.463)	36618.312(31127.137 to 42374.733)	-42.702	345.789(301.606 to 392.815)	198.131(169.067 to 229.346)	-1.921_x000D_ (-2.022 to -1.82)
Central African Republic	1524.523(630.125 to 3370.788)	2755.843(952.694 to 6458.02)	-10.928	444.507(182.025 to 989.491)	395.933(138.209 to 943.784)	-0.432_x000D_ (-0.478 to -0.385)
Chad	2359.833(887.807 to 6144.904)	5336.961(2060.304 to 12747.413)	1.005	302.895(114.167 to 787.984)	305.94(120.047 to 728.8)	-0.065_x000D_ (-0.261 to 0.131)
Chile	12765.886(11178.191 to 14585.223)	22118.087(19174.12 to 25464.342)	-29.572	450.64(394.311 to 514.969)	317.378(275.142 to 365.418)	-0.871_x000D_ (-1.169 to -0.572)
China	4047265.197(2020246.882 to 5316693.337)	1995370.875(1449841.362 to 2535998.598)	-82.002	1888.385(921.907 to 2491.05)	339.871(246.207 to 432.139)	-6.471_x000D_ (-7.102 to -5.835)
Colombia	28574.276(25025.386 to 32499.4)	75741.291(61381.164 to 91516.174)	-12.066	566.59(496.508 to 643.743)	498.226(404.04 to 601.846)	-0.433_x000D_ (-0.736 to -0.129)
Comoros	206.722(96.567 to 417.999)	336.903(148.439 to 779.782)	-34.387	361.373(168.125 to 731.455)	237.109(105.175 to 546.367)	-1.601_x000D_ (-1.814 to -1.386)
Congo	1046.775(565.218 to 2046.474)	2043.048(1065.799 to 3905.534)	-28.741	340.984(183.269 to 667.205)	242.982(129.119 to 464.779)	-1.39_x000D_ (-1.519 to -1.261)
Cook Islands	21.33(13.843 to 31.441)	17.027(11.456 to 24.552)	-59.801	603.639(391.077 to 890.019)	242.658(162.518 to 351.31)	-2.977_x000D_ (-3.182 to -2.772)
Costa Rica	1523.564(1301.5 to 1756.766)	4624.217(3842.733 to 5439.38)	-4.139	320.119(273.375 to 369.096)	306.871(255.16 to 360.926)	-0.225_x000D_ (-0.392 to -0.058)
Coted'Ivoire	3316.356(1530.701 to 7014.113)	7636.724(3522.265 to 16442.649)	-17.681	265.283(124.754 to 556.049)	218.378(103.753 to 463.126)	-0.608_x000D_ (-0.776 to -0.44)
Croatia	9420.478(8202.154 to 10755.934)	6194.687(5185.419 to 7270.138)	-49.349	541.524(469.897 to 619.21)	274.285(228.319 to 323.909)	-2.132_x000D_ (-2.341 to -1.923)
Cuba	10182.143(8717.222 to 11839.024)	13119.734(10739.702 to 15739.844)	-33.584	367.666(314.715 to 427.556)	244.189(199.767 to 293.149)	-1.565_x000D_ (-1.787 to -1.344)
Cyprus	1205.515(791.508 to 1826.8)	1034.475(738.416 to 1424.774)	-67.087	601.031(389.149 to 916.444)	197.817(140.025 to 273.498)	-3.765_x000D_ (-3.958 to -3.571)
Czechia	17645.522(15205.89 to 20199.386)	10478.898(8917.274 to 12233.013)	-60.31	488.712(420.921 to 558.501)	193.968(164.416 to 227.445)	-2.925_x000D_ (-3.142 to -2.708)
Democratic People's Republic of Korea	41959.197(26172.135 to 62936.435)	57735.503(32564.109 to 105081.568)	-33.721	931.108(578.634 to 1396.053)	617.133(347.108 to 1128.209)	-1.46_x000D_ (-1.524 to -1.396)
Democratic Republic of the Congo	13677.493(5884.947 to 31320.548)	32158.181(11966.56 to 96022.498)	-2.14	303.079(128.699 to 709.116)	296.592(111.343 to 884.183)	-0.046_x000D_ (-0.136 to 0.045)
Denmark	9007.069(7736.09 to 10349.206)	6793.86(5724.608 to 7918.911)	-51.445	458.544(395.126 to 525.536)	222.648(188.122 to 259.2)	-2.221_x000D_ (-2.437 to -2.003)
Djibouti	142.552(61.988 to 339.58)	517.485(220.688 to 1139.286)	-24.44	342.688(151.697 to 809.401)	258.936(114.38 to 564.078)	-1.016_x000D_ (-1.142 to -0.89)
Dominica	77.242(55.682 to 105.194)	86.252(59.574 to 120.375)	-27.418	502.129(362.618 to 683.455)	364.455(251.841 to 508.321)	-1.023_x000D_ (-1.183 to -0.862)
Dominican Republic	4289.307(2947.85 to 6242.948)	9624.31(6477.327 to 13952.506)	-16.33	408.628(280.037 to 597.232)	341.897(230.107 to 495.272)	-0.163_x000D_ (-0.332 to 0.005)
Ecuador	7352.427(6253.483 to 8556.724)	27268.441(21074.899 to 35081.944)	24.535	486.265(413.079 to 566.114)	605.571(468.811 to 777.616)	0.801_x000D_ (0.578 to 1.024)
Egypt	35755.678(18731.948 to 63529.318)	37404.836(22670.298 to 59678.23)	-55.913	495.134(250.768 to 920.896)	218.288(131.051 to 353.017)	-2.626_x000D_ (-2.708 to -2.544)
El Salvador	3693.622(2658.283 to 5409.084)	4713.66(3258.379 to 6632.553)	-36.585	446.947(321.485 to 655.409)	283.429(195.847 to 399.145)	-1.342_x000D_ (-1.712 to -0.97)
Equatorial Guinea	221.425(95.816 to 475.092)	221(114.552 to 386.889)	-61.643	384.89(165.855 to 832.036)	147.632(78.275 to 254.534)	-3.783_x000D_ (-4.292 to -3.272)
Eritrea	1997.173(713.714 to 4780.845)	2896.019(1142.198 to 6436.845)	-36.48	532.842(192.497 to 1269.768)	338.463(136.639 to 748.053)	-1.456_x000D_ (-1.611 to -1.301)
Estonia	1872.46(1564.67 to 2212.102)	1360.29(1119.955 to 1616.648)	-40.201	341.079(284.702 to 403.254)	203.963(167.884 to 243.071)	-2.429_x000D_ (-3.012 to -1.841)
Eswatini	188.725(113.958 to 323.459)	333.798(191.925 to 563.507)	-10.946	233.621(143.177 to 394.261)	208.049(122.676 to 345.429)	-0.004_x000D_ (-0.445 to 0.439)
Ethiopia	24248.609(8148.261 to 60124.892)	23481.842(9520.988 to 64475.623)	-54.155	420.752(139.868 to 1062.948)	192.895(78.297 to 532.405)	-2.927_x000D_ (-3.061 to -2.792)
Fiji	834.294(607.635 to 1134.776)	1256.956(870.828 to 1769.787)	-25.809	791.856(573.062 to 1082.685)	587.482(403.377 to 830.072)	-1.132_x000D_ (-1.233 to -1.031)
Finland	10444.425(8941.301 to 12021.337)	9294.935(7919.407 to 10644.621)	-46.408	578.055(495.716 to 664.829)	309.794(265.29 to 354.352)	-2.127_x000D_ (-2.265 to -1.989)
France	46922.845(40440.216 to 53651.01)	61827.741(52145.449 to 71766.922)	-19.93	222.032(191.242 to 253.867)	177.781(151.066 to 206.218)	-0.408_x000D_ (-0.761 to -0.054)
Gabon	386.372(216.711 to 711.367)	567.598(325.324 to 995.83)	-24.912	243.593(136.703 to 450.957)	182.91(106.701 to 316.393)	-0.996_x000D_ (-1.115 to -0.877)
Gambia	276.727(124.3 to 616.591)	768.592(335.48 to 1841.354)	-0.419	271.718(123.877 to 601.163)	270.579(120.047 to 641.651)	-0.153_x000D_ (-0.312 to 0.007)
Georgia	8569.109(7022.302 to 10406.551)	11140.453(9167.007 to 13218.22)	43.531	493.104(403.023 to 599.437)	707.756(581.67 to 841.421)	2.425_x000D_ (1.588 to 3.27)
Germany	103932.019(87511.041 to 122409.523)	90584.823(76679.83 to 104595.434)	-39.119	313.88(264.563 to 369.253)	191.094(163.142 to 220.272)	-1.69_x000D_ (-1.858 to -1.522)
Ghana	6513.528(2959.72 to 15126.171)	14805.21(7638.005 to 29036.553)	-16.444	345.355(159.906 to 793.309)	288.563(151.926 to 558.739)	-0.282_x000D_ (-0.506 to -0.057)
Greece	10852.087(8554.054 to 13038.451)	14336.967(12151.773 to 16515.755)	-9.375	267.971(212.022 to 321.206)	242.849(206.916 to 279.746)	-0.361_x000D_ (-0.589 to -0.132)
Greenland	160.256(111.298 to 212.009)	126.073(87.586 to 170.897)	-59.594	1506.057(1036.76 to 2009.578)	608.54(418.384 to 830.097)	-3.162_x000D_ (-3.28 to -3.044)
Grenada	105.66(82.108 to 130.038)	132.82(109.137 to 159.623)	-34.564	601.117(465.422 to 741.863)	393.347(323.721 to 471.697)	-1.248_x000D_ (-1.401 to -1.095)
Guam	98.883(73.599 to 129.58)	166.175(126.451 to 214.727)	-40.285	479.254(346.286 to 633.508)	286.188(217.824 to 370.083)	-1.589_x000D_ (-1.801 to -1.378)
Guatemala	1601.363(1316.36 to 1919.377)	6287.138(5085.613 to 7619.681)	27.899	160.436(132.04 to 192.452)	205.195(166.252 to 248.294)	0.616_x000D_ (0.398 to 0.835)
Guinea	2659.468(1217.607 to 5838.844)	4384.31(1930.296 to 9584.762)	-6.579	289.018(132.297 to 635.049)	270.004(119.994 to 593.258)	0.019_x000D_ (-0.107 to 0.145)
Guinea-Bissau	544.62(219.488 to 1185.666)	869.284(358.076 to 1989.913)	-17.432	465.523(188.147 to 1017.45)	384.375(161.438 to 878.237)	-0.461_x000D_ (-0.54 to -0.382)
Guyana	704.887(592.399 to 837.643)	888.483(656.54 to 1174.949)	-28.944	642.82(541.326 to 762.268)	456.762(338.978 to 600.831)	-0.877_x000D_ (-1.066 to -0.687)
Haiti	11975.268(6082.436 to 20451.736)	21136.85(9823.338 to 36932.271)	-22.67	1258.51(634.502 to 2193.385)	973.205(449.425 to 1715.211)	-0.681_x000D_ (-0.746 to -0.615)
Honduras	3883.636(2225.434 to 6387.352)	17226.204(10894.79 to 25372.509)	44.837	660.36(376.967 to 1094.995)	956.445(605.78 to 1406.532)	1.445_x000D_ (1.265 to 1.624)
Hungary	12932.986(11528.918 to 14450.899)	9425.031(7927.634 to 11049.491)	-40.749	339.642(302.243 to 379.961)	201.24(168.875 to 236.696)	-1.655_x000D_ (-1.915 to -1.394)
Iceland	236.654(202.311 to 273.158)	256.892(211.738 to 302.421)	-48.644	323.014(276.587 to 372.8)	165.886(137.291 to 195.453)	-2.008_x000D_ (-2.206 to -1.809)
India	727744.789(435148.607 to 1172698.54)	1210158.449(869511.258 to 1672642.408)	-32.605	522.536(308.015 to 858.709)	352.164(251.997 to 488.819)	-1.316_x000D_ (-1.419 to -1.213)
Indonesia	198018.541(144006.876 to 298647.858)	372194.136(271892.909 to 557858.433)	-24.514	692.508(495.424 to 1087.091)	522.747(375.603 to 822.579)	-0.838_x000D_ (-0.937 to -0.739)
Iran (Islamic Republic of)	18307.238(12413.717 to 27077.675)	22914.894(17706.358 to 28620.303)	-59.095	266.201(171.995 to 400.76)	108.89(83.039 to 135.587)	-3.028_x000D_ (-3.162 to -2.894)
Iraq	7862.586(5214.386 to 12377.566)	13821.551(8918.547 to 20007.593)	-45.473	353.051(233.053 to 560.57)	192.509(124.29 to 277.182)	-2.624_x000D_ (-2.848 to -2.399)
Ireland	5445.44(4765.072 to 6144.055)	4514.325(3789.419 to 5253.613)	-58.912	519.931(454.323 to 587.306)	213.63(179.68 to 248.741)	-2.666_x000D_ (-2.846 to -2.485)
Israel	2030.291(1730.008 to 2370.378)	3850.739(3202.229 to 4531.98)	-28.426	165.791(141.158 to 193.512)	118.664(98.93 to 139.691)	-1.055_x000D_ (-1.264 to -0.846)
Italy	52324.226(48680.249 to 55820.586)	55000.503(48103.485 to 60420.179)	-37.342	229.105(213.351 to 244.23)	143.551(128.07 to 156.744)	-1.212_x000D_ (-1.447 to -0.977)
Jamaica	2336.704(1912.647 to 2808.452)	3387.814(2560.092 to 4400.185)	-23.425	519.628(425.269 to 624.247)	397.905(300.785 to 516.783)	-0.529_x000D_ (-0.881 to -0.176)
Japan	346714.729(324478.03 to 367959.024)	352384.287(306914.808 to 394459.879)	-41.615	735.547(687.225 to 781.284)	429.452(385.247 to 473.805)	-1.972_x000D_ (-2.073 to -1.87)
Jordan	365.724(251.155 to 548.747)	1189.832(868.941 to 1584.013)	-42.548	91.779(62.765 to 140.087)	52.729(38.333 to 70.195)	-2.009_x000D_ (-2.17 to -1.848)
Kazakhstan	17693.882(14001.15 to 22618.782)	25518.892(21472.596 to 29985.7)	2.066	500.05(395.109 to 640.944)	510.384(431.504 to 597.146)	-0.142_x000D_ (-0.386 to 0.103)
Kenya	4533.281(2124.66 to 10815.581)	12467.797(6349.667 to 27371.772)	-5.862	200.181(93.935 to 480.056)	188.447(96.909 to 412.527)	0.043_x000D_ (-0.142 to 0.228)
Kiribati	82.21(53.358 to 131.457)	153.452(98.264 to 241.422)	-7.43	762.729(493.157 to 1211.437)	706.055(453.865 to 1103.83)	-0.257_x000D_ (-0.303 to -0.21)
Kuwait	283.771(236.51 to 336.392)	544.535(424.193 to 693.18)	-63.28	152.481(126.334 to 181.596)	55.992(43.779 to 70.597)	-3.548_x000D_ (-4.157 to -2.935)
Kyrgyzstan	4773.484(4013.95 to 5699.417)	7424.993(5951.37 to 8962.034)	-11.133	578.449(485.518 to 691.061)	514.048(413.487 to 619.36)	-0.439_x000D_ (-0.878 to 0.002)
Lao People's Democratic Republic	6281.669(3536.531 to 10455.194)	6223.427(4007.304 to 9736.532)	-56.383	1051.873(584.805 to 1790.562)	458.794(292.965 to 734.143)	-2.884_x000D_ (-2.959 to -2.809)
Latvia	3955.571(3367.225 to 4629.195)	2602.505(2158.462 to 3088.887)	-34.211	404.215(343.534 to 473.459)	265.927(219.178 to 317.342)	-1.911_x000D_ (-2.37 to -1.45)
Lebanon	3694.868(2250.573 to 6018.585)	2574.576(1789.675 to 3599.987)	-74.111	608.659(369.832 to 996.902)	157.577(109.729 to 220.073)	-4.825_x000D_ (-5.141 to -4.507)
Lesotho	535.596(253.811 to 1025.368)	921.808(510.206 to 1629.461)	32.42	231.477(110.282 to 440.999)	306.523(170.842 to 539.214)	1.56_x000D_ (1.173 to 1.949)
Liberia	871.965(388.356 to 1974.429)	1722.684(597.575 to 5057.989)	-7.023	276.897(123.448 to 627.167)	257.451(92.841 to 750.374)	-0.504_x000D_ (-0.678 to -0.331)
Libya	944.928(564.255 to 1618.07)	2444.629(1341.273 to 4069.85)	-13.732	180.337(106.893 to 314.558)	155.574(87.376 to 258.574)	-0.465_x000D_ (-0.662 to -0.268)
Lithuania	3585.06(2982.79 to 4289.403)	3665.514(3018.361 to 4361.989)	-11.545	290.418(241.268 to 348.109)	256.888(210.695 to 306.625)	-0.632_x000D_ (-1.214 to -0.046)
Luxembourg	385.732(329.824 to 446.643)	378.514(315.954 to 447.441)	-51.655	271.476(231.69 to 314.675)	131.244(109.606 to 155.385)	-2.279_x000D_ (-2.552 to -2.006)
Madagascar	8085.594(3142.674 to 19368.776)	16121.989(6085.39 to 42130.666)	-18.792	559.787(216.196 to 1352.267)	454.593(174.066 to 1193.284)	-0.653_x000D_ (-0.694 to -0.611)
Malawi	3636.51(1359.287 to 9219.383)	6692.51(2356.398 to 19220.987)	-7.425	334.977(125.495 to 852.794)	310.107(111.26 to 886.575)	-0.467_x000D_ (-0.648 to -0.287)
Malaysia	13154.656(9531.477 to 18210.75)	23438.112(16596 to 31656.846)	-41.55	513.213(369.789 to 714.636)	299.975(211.427 to 407.64)	-1.621_x000D_ (-1.725 to -1.517)
Maldives	181.734(123.061 to 272.243)	199.23(140.409 to 278.259)	-68.995	686.748(459.135 to 1048.541)	212.929(150.53 to 294.723)	-4.108_x000D_ (-4.271 to -3.944)
Mali	3343.193(1428.447 to 7298.603)	5682.917(2607.135 to 12201.314)	-24.204	286.832(122.41 to 629.01)	217.406(100.749 to 464.862)	-0.774_x000D_ (-0.884 to -0.664)
Malta	213.269(180.38 to 249)	260.335(214.508 to 310.293)	-40.465	186.356(157.45 to 217.73)	110.947(91.383 to 132.653)	-1.511_x000D_ (-1.722 to -1.299)
Marshall Islands	53.769(31.866 to 86.376)	100.892(60.001 to 160.299)	-25.037	1248.48(734.839 to 2025.591)	935.895(555.206 to 1491.647)	-1.023_x000D_ (-1.097 to -0.95)
Mauritania	868.753(414.501 to 1837.792)	1304.862(594.222 to 2899.731)	-32.587	310.247(148.472 to 654.67)	209.147(96.69 to 460.892)	-1.344_x000D_ (-1.458 to -1.231)
Mauritius	1432.558(1240.833 to 1643.614)	2324.585(1990.035 to 2689.97)	-35.1	708.525(613.226 to 813.403)	459.831(392.845 to 532.807)	-1.842_x000D_ (-2.227 to -1.455)
Mexico	30161.71(28531.427 to 32001.07)	116357.312(102667.797 to 131593.014)	29.415	250.003(235.984 to 265.667)	323.541(285.718 to 365.518)	0.986_x000D_ (0.824 to 1.147)
Micronesia (Federated States of)	166.964(100.029 to 268.589)	201.929(122.791 to 318.155)	-30.893	1303.288(775.844 to 2103.584)	900.668(544.262 to 1421.681)	-1.266_x000D_ (-1.381 to -1.151)
Monaco	59.806(39.369 to 89.9)	35.89(23.994 to 51.77)	-57.705	364.577(241.33 to 542.442)	154.197(103.214 to 223.03)	-2.841_x000D_ (-2.969 to -2.713)
Mongolia	2760.425(1667.91 to 4656.221)	6279.701(4391.037 to 8664.395)	-2.945	973.583(588.959 to 1648.269)	944.908(654.56 to 1302.084)	-0.087_x000D_ (-0.339 to 0.165)
Montenegro	341.37(254.142 to 447.411)	435.795(300.63 to 605.726)	-13.812	194.945(145.017 to 255.402)	168.02(114.942 to 233.899)	-0.656_x000D_ (-0.963 to -0.349)
Morocco	15190.892(6458.856 to 31319.88)	25913.771(14287.674 to 42791.476)	-30.832	389.201(163.784 to 813.749)	269.201(148.84 to 445.56)	-1.06_x000D_ (-1.117 to -1.004)
Mozambique	8063.09(2603.96 to 23768.103)	16801.804(5726.514 to 47285.67)	7.151	458.043(148.028 to 1360.989)	490.798(169.759 to 1381.876)	0.654_x000D_ (0.478 to 0.831)
Myanmar	64321.399(38781.419 to 105556.353)	66911.457(43152.34 to 105815.626)	-51.461	972.834(578.815 to 1629.555)	472.204(302.689 to 761.281)	-2.729_x000D_ (-2.882 to -2.577)
Namibia	406.6(250.436 to 675.6)	705.596(435.327 to 1169.284)	-20.716	227.342(140.684 to 375.529)	180.246(112.809 to 294.851)	-0.999_x000D_ (-1.248 to -0.749)
Nauru	15.283(8.451 to 25.238)	16.49(10.265 to 25.197)	-13.545	1101.03(622.586 to 1825.601)	951.893(585.907 to 1458.22)	-0.571_x000D_ (-0.992 to -0.148)
Nepal	17665.538(8863.452 to 34175.604)	26167.59(14584.659 to 44666.316)	-38.037	637.11(314.611 to 1267.463)	394.771(218.643 to 677.602)	-1.502_x000D_ (-1.759 to -1.243)
Netherlands	18255.031(15876.193 to 20882.68)	17036.723(14477.614 to 19609.114)	-47.537	357.848(311.312 to 409.339)	187.736(159.933 to 215.891)	-2.312_x000D_ (-2.575 to -2.048)
New Zealand	4855.514(4252.819 to 5487.761)	5370.765(4640.631 to 6162.043)	-48.298	481.96(422.038 to 544.8)	249.182(215.979 to 285.438)	-2.333_x000D_ (-2.547 to -2.118)
Nicaragua	1471.498(1083.056 to 2023.666)	3410(2414.568 to 4630.367)	-27.285	337.6(248.431 to 464.552)	245.485(173.89 to 333.008)	-0.78_x000D_ (-0.949 to -0.61)
Niger	2605.502(973.34 to 6269.272)	6211.38(2375.381 to 15190.634)	-18.3	318.821(120.04 to 760.145)	260.476(99.914 to 636.976)	-0.57_x000D_ (-0.618 to -0.522)
Nigeria	34630.897(16037.22 to 80850.77)	40539.867(21792.426 to 89281.91)	-46.786	274.135(129.092 to 631.41)	145.878(80.451 to 314.563)	-2.597_x000D_ (-2.829 to -2.366)
Niue	4.824(3.088 to 7.235)	2.981(2.005 to 4.308)	-38.283	802.626(513.853 to 1204.284)	495.356(332.029 to 717.487)	-1.824_x000D_ (-1.939 to -1.708)
North Macedonia	4022.355(2966.514 to 5518.722)	5265.794(3784.459 to 7087.169)	-20.961	752.153(553.751 to 1037.761)	594.497(425.144 to 802.918)	-0.859_x000D_ (-1.196 to -0.52)
Northern Mariana Islands	42.372(28.968 to 62.206)	85.163(60.422 to 116.808)	-30.247	783.941(538.309 to 1144.388)	546.819(384.944 to 754.568)	-1.185_x000D_ (-1.283 to -1.086)
Norway	7288.804(6721.285 to 7833.044)	4899.735(4331.105 to 5426.772)	-58.297	445.431(412.683 to 477.782)	185.76(165.393 to 205.477)	-2.762_x000D_ (-3.005 to -2.519)
Oman	621.545(368.955 to 999.52)	792.654(513.924 to 1142.182)	-57.779	326.777(193.081 to 532.042)	137.968(88.764 to 198.511)	-2.77_x000D_ (-2.858 to -2.682)
Pakistan	83029.38(49410.314 to 140992.518)	164265.115(105509.865 to 260983.491)	-14.3	522.508(307.954 to 899.614)	447.79(287.366 to 717.198)	-0.867_x000D_ (-1.117 to -0.616)
Palau	18.489(12.214 to 27.134)	33.218(22.385 to 48.013)	-30.595	696.566(458.299 to 1027.716)	483.453(326.914 to 698.287)	-1.113_x000D_ (-1.171 to -1.054)
Palestine	340.545(223.898 to 521.108)	616.359(452.75 to 820.027)	-41.192	146.443(96.18 to 225.62)	86.12(62.683 to 114.959)	-1.729_x000D_ (-1.955 to -1.502)
Panama	1654.644(1400.939 to 1914.464)	4944.312(3774.465 to 6124.97)	0.394	404.058(341.846 to 467.725)	405.651(309.74 to 502.535)	0.135_x000D_ (-0.053 to 0.322)
Papua New Guinea	5293.909(3040.015 to 8593.624)	10585.129(6090.12 to 17183.543)	-32.093	1025.004(588.911 to 1670.995)	696.05(403.874 to 1126.522)	-1.285_x000D_ (-1.337 to -1.233)
Paraguay	3686.316(2692.825 to 4996.049)	7846.522(5357.195 to 11029.636)	-19.245	586.673(428.122 to 795.46)	473.766(323.442 to 665.645)	-0.372_x000D_ (-0.517 to -0.226)
Peru	18197.293(12467.497 to 26182.767)	31513.715(21185.864 to 45710.705)	-37.433	538.282(368.315 to 777.737)	336.788(226.532 to 488.79)	-1.828_x000D_ (-2.147 to -1.508)
Philippines	26651.358(21822.477 to 35931.896)	89297.708(71229.02 to 111451.059)	16.32	315.136(254.335 to 441.881)	366.566(293.055 to 465.668)	0.845_x000D_ (0.689 to 1.002)
Poland	49521.532(46797.138 to 52276.077)	40063.709(35995.47 to 44361.236)	-46.702	434.69(410.652 to 458.903)	231.681(208.361 to 256.532)	-2.22_x000D_ (-2.587 to -1.851)
Portugal	15018.513(13129.392 to 17053.022)	14810.659(12512.409 to 17141.982)	-41.973	412.211(359.4 to 468.829)	239.196(203.846 to 276.302)	-1.336_x000D_ (-1.558 to -1.113)
Puerto Rico	2404.362(2061.827 to 2784.28)	3017.042(2428.86 to 3682.242)	-30.093	248.345(212.922 to 287.595)	173.612(139.307 to 213.02)	-1.759_x000D_ (-2.041 to -1.476)
Qatar	191.302(113.177 to 331.419)	695.06(437.831 to 1074.48)	-64.37	659.457(385.016 to 1129.369)	234.962(148.207 to 359.892)	-3.671_x000D_ (-4.144 to -3.196)
Republic of Korea	104655.517(74894.865 to 149992.79)	77605.138(60104.644 to 97956.479)	-75.41	1230.335(874.81 to 1784.206)	302.539(234.08 to 381.978)	-4.441_x000D_ (-4.658 to -4.224)
Republic of Moldova	2854.808(2395.256 to 3390.795)	2983.827(2499.372 to 3537.727)	-21.095	236.913(198.423 to 281.509)	186.936(156.368 to 221.949)	-1.251_x000D_ (-1.854 to -0.644)
Romania	33766.279(27667.898 to 40738.937)	38209.252(31238.281 to 45417.454)	-8.329	437.656(358.253 to 527.759)	401.204(325.754 to 479.183)	-0.468_x000D_ (-0.939 to 0.006)
Russian Federation	209524.582(200327.563 to 219416.217)	290638.211(264168.256 to 317357.086)	8.729	428.097(408.481 to 448.719)	465.466(422.903 to 508.019)	-0.644_x000D_ (-1.684 to 0.407)
Rwanda	4685.537(1784.38 to 9641.613)	4493.274(1825.001 to 10849.63)	-57.191	578.577(219.552 to 1201.851)	247.684(101.924 to 590.999)	-3.64_x000D_ (-3.983 to -3.295)
Saint Kitts and Nevis	55.744(44.748 to 66.74)	74.155(58.763 to 91.37)	-42.78	623.994(501.568 to 747.172)	357.051(285.164 to 436.956)	-1.97_x000D_ (-2.194 to -1.746)
Saint Lucia	131.112(109.579 to 155.285)	209.508(165.185 to 261.397)	-46.558	575.628(480.593 to 682.421)	307.628(242.83 to 383.366)	-2.423_x000D_ (-2.647 to -2.198)
Saint Vincent and the Grenadines	62.131(51.902 to 73.293)	104.904(86.491 to 126.906)	-21.574	335.553(280.03 to 396.004)	263.161(217.144 to 317.996)	-0.843_x000D_ (-1.01 to -0.676)
Samoa	201.336(127.945 to 303.258)	261.892(169.455 to 391.411)	-26.343	862.742(547.468 to 1297.627)	635.466(410.401 to 951.253)	-1.065_x000D_ (-1.259 to -0.87)
San Marino	14.656(10.479 to 20.045)	14.758(9.82 to 21.295)	-51.575	161.635(115.687 to 220.581)	78.271(51.916 to 113.582)	-1.911_x000D_ (-2.106 to -1.715)
Sao Tome and Principe	41.74(19.606 to 91.797)	79.354(37.505 to 183.225)	-1.672	232.35(109.699 to 509.205)	228.464(110.426 to 518.705)	-0.196_x000D_ (-0.372 to -0.02)
Saudi Arabia	2925.686(1858.33 to 4833.549)	7895.31(5019.499 to 11533.352)	-34.527	172.64(109.115 to 289.357)	113.033(72.707 to 164.782)	-1.195_x000D_ (-1.372 to -1.018)
Senegal	2643.019(1248.023 to 5713.504)	5596.097(2533.689 to 12263.845)	-13.981	286.4(135.768 to 619.319)	246.36(113.279 to 538.023)	-0.397_x000D_ (-0.489 to -0.304)
Serbia	23567.007(16748.671 to 32523.491)	16741.768(12193.189 to 22527.283)	-45.045	736.755(524.871 to 1017.883)	404.884(295.224 to 542.879)	-2.535_x000D_ (-2.872 to -2.198)
Seychelles	55.112(35.265 to 82.788)	60.949(39.065 to 92.053)	-51.95	369.254(236.018 to 554.399)	177.428(112.627 to 271.165)	-1.831_x000D_ (-2.02 to -1.641)
Sierra Leone	1559.78(655.06 to 3809.475)	2881.31(1193.721 to 7646.293)	-7.071	277.701(116.803 to 679.163)	258.064(108.366 to 686.7)	-0.007_x000D_ (-0.182 to 0.169)
Singapore	3033.249(2640.99 to 3451.716)	3882.815(3237.518 to 4587.355)	-65.119	470.261(409.099 to 535.33)	164.033(136.692 to 193.785)	-3.542_x000D_ (-3.67 to -3.414)
Slovakia	5726.752(4317.414 to 7370.644)	4622.859(3407.158 to 6133.268)	-47.943	361.964(272.393 to 466.799)	188.426(138.926 to 250.008)	-1.956_x000D_ (-2.041 to -1.872)
Slovenia	2003.124(1716.8 to 2315.956)	1376.985(1107.886 to 1658.585)	-59.512	296.683(254.404 to 343.029)	120.122(96.473 to 145.094)	-3.021_x000D_ (-3.301 to -2.741)
Solomon Islands	458.986(249.612 to 764.187)	998.643(600.877 to 1587.753)	-17.952	1177.184(646.9 to 1958.019)	965.858(583.29 to 1530.678)	-0.572_x000D_ (-0.707 to -0.438)
Somalia	4058.092(1025.131 to 12559.61)	7368.233(1665.461 to 25029.807)	-26.234	557.4(140.671 to 1764.848)	411.173(93.924 to 1420.529)	-0.995_x000D_ (-1.048 to -0.941)
South Africa	7020.539(5651.029 to 8804.846)	17384.433(13988.899 to 20844.213)	9.156	122.535(98.831 to 153.68)	133.754(107.719 to 160.004)	0.382_x000D_ (0.109 to 0.655)
South Sudan	2413.396(1117.451 to 5044.167)	3275.742(1340.181 to 7617.204)	-19.254	342.089(158.321 to 716.115)	276.224(113.451 to 655.741)	-0.941_x000D_ (-1.272 to -0.609)
Spain	27534.291(23672.241 to 31437.739)	47117.568(39258.583 to 54710.109)	-7.835	194.471(167.027 to 222.256)	179.234(150.644 to 207.793)	-0.039_x000D_ (-0.353 to 0.276)
Sri Lanka	9222.919(6773.262 to 12672.154)	13793.98(9355.302 to 19237.542)	-40.713	314.561(230.384 to 431.265)	186.493(125.936 to 260.803)	-1.44_x000D_ (-1.57 to -1.309)
Sudan	13148.233(4973.201 to 25426.872)	14763.084(7192.821 to 27071.323)	-48.519	518.42(192.261 to 1022.887)	266.89(129.995 to 495.272)	-2.375_x000D_ (-2.472 to -2.278)
Suriname	341.39(244.913 to 461.587)	675.964(459.412 to 966.134)	-20.506	459.678(329.923 to 623.355)	365.415(247.701 to 522.693)	-0.78_x000D_ (-0.967 to -0.594)
Sweden	13466.017(11823 to 15151.175)	8698.82(7234.944 to 10187.378)	-57.408	369.956(325.551 to 415.674)	157.572(131.624 to 184.661)	-2.637_x000D_ (-2.897 to -2.377)
Switzerland	7069.206(6001.659 to 8227.795)	6528.302(5381.956 to 7673.025)	-49.466	264.975(225.517 to 307.824)	133.901(111.225 to 157.354)	-1.993_x000D_ (-2.157 to -1.829)
Syrian Arab Republic	4295.806(2642.453 to 7880.156)	7005.93(4503.047 to 10547.702)	-38.16	295.07(179.821 to 556.35)	182.47(116.679 to 276.8)	-2.019_x000D_ (-2.312 to -1.726)
Taiwan (Province of China)	14128.143(12353.214 to 16116.773)	24195.481(20258.257 to 28339.404)	-33.32	320.709(279.917 to 365.866)	213.848(179.172 to 250.497)	-1.887_x000D_ (-2.171 to -1.602)
Tajikistan	2822.53(1883.609 to 4353.259)	5114.948(3547.107 to 7195.263)	-17.609	372.62(246.884 to 586.705)	307.006(211.73 to 430.257)	-1.023_x000D_ (-1.483 to -0.561)
Thailand	119337.084(80208.296 to 172087.067)	188447.052(130455.498 to 266053.424)	-49.77	1234.481(823.755 to 1784.168)	620.081(429.247 to 875.246)	-2.631_x000D_ (-2.813 to -2.448)
Timor-Leste	548.067(319.723 to 925.676)	1202.952(666.605 to 2151.975)	-22.228	656.95(375.18 to 1148.129)	510.923(280.279 to 929.584)	-0.708_x000D_ (-0.893 to -0.523)
Togo	1089.687(466.581 to 2647.308)	3424.371(1383.226 to 8433.915)	-4.517	295.945(128.347 to 715.982)	282.578(117.848 to 687.633)	-0.066_x000D_ (-0.198 to 0.065)
Tokelau	3.793(2.161 to 6.316)	2.226(1.437 to 3.416)	-48.958	1080.597(615.842 to 1799.391)	551.553(355.616 to 847.914)	-2.305_x000D_ (-2.349 to -2.26)
Tonga	65.678(42.58 to 102.674)	69.965(45.01 to 108.119)	-26.621	425.746(274.912 to 671.062)	312.41(200.886 to 482.018)	-0.885_x000D_ (-0.956 to -0.814)
Trinidad and Tobago	1239.106(1053.552 to 1443.668)	2063.623(1542.987 to 2727.317)	-27.761	545.075(462.994 to 635.373)	393.759(293.785 to 520.868)	-1.334_x000D_ (-1.509 to -1.158)
Tunisia	3891.448(2025.765 to 6930.834)	5998.032(3336.794 to 10075.585)	-43.093	290.465(149.89 to 522.321)	165.295(91.462 to 278.057)	-1.946_x000D_ (-1.989 to -1.903)
Turkey	70587.695(43865.736 to 122286.026)	75768.333(52796.958 to 105854.875)	-59.333	719.189(441.362 to 1271.035)	292.472(203.469 to 408.65)	-3.064_x000D_ (-3.387 to -2.739)
Turkmenistan	2707.004(2222.758 to 3520.618)	8554.09(6306.151 to 12323.905)	43.897	489.555(401.219 to 637.72)	704.454(521.272 to 1009.573)	1.297_x000D_ (0.965 to 1.631)
Tuvalu	25.703(14.685 to 41.233)	22.964(14.145 to 35.734)	-43.241	1396.616(786.776 to 2269.991)	792.702(486.028 to 1236.312)	-1.773_x000D_ (-1.891 to -1.654)
Uganda	6086.384(2070.638 to 16209.612)	9051.124(3708.635 to 22452.457)	-37.463	336.814(114.794 to 901.192)	210.634(88.437 to 515.192)	-2.058_x000D_ (-2.242 to -1.874)
Ukraine	97336.549(78971.999 to 117838.75)	75779.269(55265.375 to 99256.001)	-26.537	509.792(412.247 to 618.024)	374.508(272.146 to 492.226)	-1.234_x000D_ (-1.361 to -1.106)
United Arab Emirates	629.672(358.762 to 1064.089)	2864.765(1918.574 to 4160.317)	-49.368	503.985(285.061 to 923.822)	255.176(162.122 to 373.643)	-0.969_x000D_ (-1.394 to -0.542)
United Kingdom	104494.037(99699.624 to 109046.442)	78755.316(72099.583 to 84148.351)	-50.227	478.417(457.545 to 498.498)	238.12(220.168 to 253.617)	-2.349_x000D_ (-2.526 to -2.173)
United Republic of Tanzania	9420.322(3499.232 to 23525.469)	14435.599(6280.923 to 36956.089)	-35.665	307.585(113.923 to 776.624)	197.885(86.615 to 508.272)	-1.704_x000D_ (-1.799 to -1.609)
United States of America	124.626(83.593 to 179.809)	97.235(65.784 to 138.784)	-17.856	326.129(307.152 to 344.727)	267.895(246.247 to 286.732)	-0.685_x000D_ (-0.794 to -0.575)
United States Virgin Islands	254772.706(239171.198 to 269790.212)	398974.343(364678.936 to 427542.172)	-56.583	492.932(330.754 to 713.749)	214.017(143.672 to 304.626)	-2.39_x000D_ (-2.534 to -2.246)
Uruguay	9083.884(7802.755 to 10480.135)	7653.183(6554.425 to 8790.587)	-38.372	901.331(773.55 to 1040.608)	555.473(476.855 to 638.097)	-1.794_x000D_ (-1.918 to -1.67)
Uzbekistan	6099.457(5086.009 to 7287.831)	26874.482(21815.671 to 33081.429)	94.116	187.772(156.018 to 225.39)	364.496(296.915 to 447.085)	1.676_x000D_ (0.913 to 2.444)
Vanuatu	174.364(102.639 to 278.014)	389.962(223 to 627.559)	-22.886	966.012(565.884 to 1532.697)	744.934(427.218 to 1195.044)	-1.034_x000D_ (-1.142 to -0.925)
Venezuela (Bolivarian Republic of)	12136.201(10332.186 to 14082.215)	38115.736(27330.913 to 50069.942)	1.417	440.83(375.056 to 511.669)	447.079(321.791 to 585.994)	-0.252_x000D_ (-0.376 to -0.127)
Viet Nam	75118.373(43643.144 to 140673.429)	121662.262(70311.793 to 212666.86)	-38.032	694.759(401.182 to 1310.099)	430.529(245.57 to 773.392)	-1.391_x000D_ (-1.465 to -1.317)
Yemen	8422.824(3525.993 to 15869.578)	16138.893(7310.727 to 31202.276)	-32.102	615.868(252.759 to 1191.004)	418.159(187.511 to 818.809)	-1.634_x000D_ (-1.819 to -1.448)
Zambia	3140.767(1317.831 to 6819.639)	6521.819(2963.573 to 13850.997)	-18.44	389.693(162.063 to 856.768)	317.834(147.717 to 668.658)	-0.998_x000D_ (-1.175 to -0.82)
Zimbabwe	3734.463(2315.267 to 6184.49)	10123.704(5926.25 to 17039.068)	50.834	335.599(208.795 to 552.965)	506.196(299.832 to 845.508)	2.06_x000D_ (1.488 to 2.634)
