# Supplementary material for: Insights into the epidemiological analysis of subarachnoid hemorrhage burden and trends in middle-aged and elderly populations: a global perspective from the Global Burden of Disease Study 2021
Source: Front Neurol. 2025 Aug 18;16:1518319. doi: 10.3389/fneur.2025.1518319 (PMC12400870; doi:10.3389/fneur.2025.1518319)
Supplement: SUPPLEMENTARY TABLE S3 — An age-period-group analysis of the risk of subarachnoid hemorrhage in middle-aged and elderly in both sexes. [file Table_3.XLSX]

## Sheet: Incidence
location	Incidence
	Male				Female
	Num_1990 (95% UI)	Num_2021 (95% UI)	ASR_1990 per 100,000 (95% UI)	ASR_2021 per 100,000 (95% UI)	Num_1990 (95% UI)	Num_2021 (95% UI)	ASR_1990 per 100,000 (95% UI)	ASR_2021 per 100,000 (95% UI)
45-49 years	22180.812(14665.825 to 33202.904)	33271.836(23182.895 to 48488.996)	18.735(12.387 to 28.044)	13.988(9.746 to 20.385)	23024.604(15375.098 to 33220.755)	32632.048(22442.075 to 46727.511)	20.232(13.511 to 29.192)	13.848(9.524 to 19.83)
50-54 years	23293.171(15769.587 to 33111.927)	34220.775(23295.094 to 47875.071)	21.637(14.648 to 30.758)	15.416(10.494 to 21.567)	24715.259(16846.806 to 34020.852)	35118.41(24465.229 to 48377.074)	23.557(16.057 to 32.427)	15.752(10.974 to 21.699)
55-59 years	21185.199(14027.477 to 30907.806)	30167.094(20852.877 to 43250.125)	22.807(15.101 to 33.274)	15.492(10.709 to 22.211)	23062.944(15523.52 to 32926.198)	32618.605(21958.333 to 46167.019)	24.984(16.816 to 35.668)	16.228(10.924 to 22.968)
60-64 years	20217.473(14149.247 to 28684.937)	26154.697(18214.624 to 36601.106)	25.74(18.014 to 36.52)	16.816(11.711 to 23.532)	22443.001(15781.61 to 31644.616)	29476.74(20802.629 to 40961.793)	27.348(19.231 to 38.561)	17.918(12.645 to 24.899)
65-69 years	17649.493(11884.57 to 25663.459)	25225.936(17177.258 to 35408.634)	30.785(20.73 to 44.764)	19.135(13.03 to 26.859)	20668.486(13707.067 to 30020.401)	28745.689(19875.308 to 39999.189)	31.184(20.681 to 45.295)	19.961(13.801 to 27.775)
70-74 years	16114.506(11375.984 to 21851.124)	25143.847(18324.069 to 32683.325)	42.837(30.24 to 58.086)	26.085(19.01 to 33.907)	18697.711(13050.79 to 25025.085)	27122.035(19549.519 to 36004.556)	39.746(27.742 to 53.197)	24.781(17.862 to 32.897)
75-79 years	14048.405(10086.801 to 19817.143)	21981.553(16571.862 to 29165.7)	55.675(39.975 to 78.537)	36.767(27.718 to 48.783)	17650.901(12737.751 to 24073.584)	22038.083(16527.956 to 28908.146)	48.595(35.068 to 66.277)	30.567(22.924 to 40.096)
80-84 years	8713.751(6463.593 to 11458.384)	17728.069(13491.115 to 22538.323)	65.599(48.659 to 86.261)	48.369(36.809 to 61.493)	12911.443(9540.54 to 17432.842)	21120.615(16473.347 to 27187.018)	58.443(43.185 to 78.908)	41.469(32.344 to 53.38)
85-89 years	3839.784(2864.601 to 4905.415)	10623.966(8296.441 to 13095.058)	75.824(56.567 to 96.867)	61.579(48.088 to 75.902)	6925.847(5251.557 to 8787.166)	16389.4(13053.489 to 20014.403)	68.934(52.27 to 87.46)	57.569(45.851 to 70.302)
90-94 years	1055.457(758.394 to 1415.873)	4425.512(3387.452 to 5692.393)	83.836(60.24 to 112.464)	75.929(58.119 to 97.665)	2270.55(1630.893 to 2984.465)	8857.924(6677.899 to 11429.731)	75.029(53.892 to 98.62)	73.443(55.368 to 94.767)

## Sheet: Prevalence
location	Prevalence
	Male				Female
	Num_1990 (95% UI)	Num_2021 (95% UI)	ASR_1990 per 100,000 (95% UI)	ASR_2021 per 100,000 (95% UI)	Num_1990 (95% UI)	Num_2021 (95% UI)	ASR_1990 per 100,000 (95% UI)	ASR_2021 per 100,000 (95% UI)
45-49 years	213736.153(186674.481 to 243460.106)	355421.28(316613.522 to 397277.01)	180.528(157.671 to 205.634)	149.423(133.108 to 167.02)	226118.074(199408.379 to 257098.435)	363122.164(324807.305 to 406225.069)	198.697(175.226 to 225.92)	154.099(137.839 to 172.39)
50-54 years	246300.863(213813.818 to 285785.521)	415921.264(368605.001 to 474565.898)	228.788(198.611 to 265.465)	187.368(166.053 to 213.787)	269153.449(233758.53 to 313888.698)	444239.435(396180.787 to 501131.999)	256.54(222.804 to 299.179)	199.262(177.705 to 224.781)
55-59 years	239967.528(205517.966 to 278026.508)	418300.906(367715.168 to 474187.641)	258.341(221.253 to 299.314)	214.817(188.839 to 243.517)	284044.931(245789.768 to 325907.628)	484451.493(430463.531 to 547459.207)	307.701(266.26 to 353.05)	241.016(214.157 to 272.363)
60-64 years	210115.669(174766.55 to 251144.119)	362749.808(312075.927 to 418401.298)	267.506(222.502 to 319.741)	233.224(200.644 to 269.004)	281100.037(238912.186 to 328453.708)	461520.351(406053.486 to 523753.492)	342.541(291.132 to 400.245)	280.541(246.825 to 318.37)
65-69 years	155325.812(131728.425 to 184251.012)	313649.295(272076.514 to 366279.956)	270.927(229.767 to 321.38)	237.914(206.379 to 277.836)	245897.373(211244.421 to 287114.144)	442527.634(391514.985 to 504180.144)	371.008(318.724 to 433.195)	307.292(271.869 to 350.103)
70-74 years	105777.064(86768.197 to 127579.802)	245469.354(207230.246 to 287807.387)	281.184(230.653 to 339.141)	254.659(214.988 to 298.582)	185861.141(155145.584 to 220520.587)	381865.956(332078.453 to 440167.338)	395.091(329.798 to 468.767)	348.902(303.413 to 402.171)
75-79 years	73671.478(60569.709 to 88399.591)	159181.214(133631.776 to 188140.339)	291.967(240.043 to 350.336)	266.248(223.514 to 314.686)	145496.096(121555.758 to 171879.688)	266673.944(229036.076 to 307844.303)	400.565(334.655 to 473.202)	369.879(317.675 to 426.982)
80-84 years	38277.249(30664.262 to 45807.362)	100425.233(82829.842 to 119626.148)	288.158(230.846 to 344.846)	273.998(225.991 to 326.385)	86625.209(70450.624 to 103462.786)	192319.461(161436.282 to 223166.001)	392.103(318.89 to 468.317)	377.606(316.969 to 438.172)
85-89 years	13953.615(11493.55 to 16814.152)	47218.902(39791.915 to 56063.643)	275.542(226.963 to 332.029)	273.691(230.642 to 324.957)	36494.536(29778.929 to 44138.11)	110252.526(93876.362 to 129592.399)	363.238(296.396 to 439.316)	387.27(329.748 to 455.203)
90-94 years	3524.57(2777.041 to 4322.055)	16886.848(13578.52 to 20338.186)	279.959(220.582 to 343.303)	289.729(232.968 to 348.944)	10285.493(8096.576 to 12818.589)	49026.72(40566.386 to 58599.655)	339.878(267.547 to 423.583)	406.494(336.347 to 485.866)

## Sheet: Mortality
location	Mortality
	Male				Female
	Num_1990 (95% UI)	Num_2021 (95% UI)	ASR_1990 per 100,000 (95% UI)	ASR_2021 per 100,000 (95% UI)	Num_1990 (95% UI)	Num_2021 (95% UI)	ASR_1990 per 100,000 (95% UI)	ASR_2021 per 100,000 (95% UI)
45-49 years	10252.815(6410.522 to 13706.713)	10181.472(7733.03 to 13696.881)	8.66(5.415 to 11.577)	4.28(3.251 to 5.758)	8678.071(6621.132 to 10410.518)	8142.79(7115.621 to 9955.584)	7.626(5.818 to 9.148)	3.456(3.02 to 4.225)
50-54 years	15928.277(9504.414 to 20997.731)	14824.833(11286.74 to 20212.617)	14.796(8.829 to 19.505)	6.678(5.085 to 9.106)	13461.379(10147.966 to 16427.282)	11707.016(10344.013 to 14012.222)	12.831(9.672 to 15.657)	5.251(4.64 to 6.285)
55-59 years	21003.553(11481.437 to 28306.012)	19091.379(14689.475 to 25042.557)	22.612(12.361 to 30.473)	9.804(7.544 to 12.861)	18596.335(14135.112 to 22910.391)	16694.357(14897.605 to 19955.305)	20.145(15.312 to 24.818)	8.306(7.412 to 9.928)
60-64 years	20486.661(10117.821 to 28796.619)	16211.63(12318.942 to 21474.288)	26.082(12.881 to 36.662)	10.423(7.92 to 13.807)	19261.509(13410.987 to 24513.664)	15496.982(13692.267 to 18112.531)	23.472(16.342 to 29.872)	9.42(8.323 to 11.01)
65-69 years	21909.907(10418.83 to 30410.127)	20070.841(15263.708 to 25641.892)	38.216(18.173 to 53.043)	15.224(11.578 to 19.45)	23828.405(16110.195 to 29560.612)	20741.392(18174.182 to 24430.058)	35.952(24.307 to 44.601)	14.403(12.62 to 16.964)
70-74 years	20849.507(8684.496 to 30067.721)	18760.166(13953.606 to 23365.287)	55.424(23.086 to 79.928)	19.462(14.476 to 24.24)	24747.806(15000.26 to 31768.695)	19947.462(17188.279 to 23449.913)	52.607(31.887 to 67.532)	18.226(15.705 to 21.426)
75-79 years	18437.256(7761.294 to 26622.631)	17205.109(13187.45 to 21421.813)	73.069(30.759 to 105.508)	28.777(22.057 to 35.83)	25508.55(15957.639 to 32337.153)	20121.195(17222.222 to 24042.77)	70.228(43.933 to 89.027)	27.908(23.887 to 33.347)
80-84 years	11689.89(5011.208 to 16884.636)	15020.017(11768.193 to 18114.996)	88.003(37.725 to 127.11)	40.98(32.108 to 49.424)	19294.046(11318.088 to 25111.019)	19507.217(15964.819 to 23087.453)	87.333(51.23 to 113.663)	38.301(31.346 to 45.331)
85-89 years	6079.675(2722.533 to 8723.239)	11799.289(9193.687 to 14479.027)	120.055(53.762 to 172.258)	68.391(53.289 to 83.923)	10922.472(7252.516 to 13592.731)	16517.907(13123.813 to 19685.041)	108.714(72.186 to 135.291)	58.02(46.098 to 69.145)
90-94 years	1643.499(865.671 to 2313.006)	5303.102(4262.386 to 6462.183)	130.544(68.761 to 183.723)	90.986(73.13 to 110.872)	3422.882(2477.518 to 4251.609)	9896.928(7554.184 to 11744.776)	113.107(81.868 to 140.492)	82.058(62.634 to 97.379)

## Sheet: DALYs
location	DALYs
	Male				Female
	Num_1990 (95% UI)	Num_2021 (95% UI)	ASR_1990 per 100,000 (95% UI)	ASR_2021 per 100,000 (95% UI)	Num_1990 (95% UI)	Num_2021 (95% UI)	ASR_1990 per 100,000 (95% UI)	ASR_2021 per 100,000 (95% UI)
45-49 years	469468.218(305601.622 to 613547.719)	485627.626(384286.004 to 637859.956)	396.528(258.121 to 518.222)	204.164(161.558 to 268.164)	407435.744(321266.762 to 482282.851)	405260.653(356798.82 to 483950.163)	358.026(282.307 to 423.796)	171.981(151.415 to 205.375)
50-54 years	642006.395(395740.354 to 837079.184)	622939.338(493111.099 to 828523.489)	596.357(367.602 to 777.56)	280.628(222.142 to 373.242)	555494.821(429243.11 to 660121.209)	514777.986(459810.767 to 613531.298)	529.462(409.127 to 629.185)	230.902(206.246 to 275.197)
55-59 years	737355.654(418919.609 to 983242.845)	698184.851(550807.551 to 891924.725)	793.811(450.994 to 1058.525)	358.55(282.865 to 458.044)	668154.553(517004.183 to 811355.989)	635180.391(567202.984 to 738736.737)	723.801(560.062 to 878.929)	316.005(282.186 to 367.524)
60-64 years	621782.374(325432.901 to 861494.013)	518510.117(408572.827 to 670158.251)	791.614(414.321 to 1096.8)	333.368(262.685 to 430.868)	601394.711(433306.993 to 748186.3)	519637.489(465286.214 to 596884.078)	732.844(528.017 to 911.72)	315.868(282.83 to 362.823)
65-69 years	555161.135(275427.367 to 763731.305)	532732.342(412552.798 to 664053.463)	968.34(480.414 to 1332.139)	404.096(312.935 to 503.707)	618629.337(438014.85 to 761949.639)	575125.117(513546.887 to 658885.419)	933.382(660.873 to 1149.623)	399.368(356.608 to 457.531)
70-74 years	433075.405(188184.373 to 617435.005)	412099.858(319773.441 to 507075.667)	1151.229(500.244 to 1641.306)	427.528(331.745 to 526.059)	524995.714(330108.919 to 663450.68)	461623.041(405077.619 to 526026.414)	1116(701.723 to 1410.318)	421.775(370.11 to 480.619)
75-79 years	307802.893(138264.682 to 439649.275)	300781.207(236863.86 to 371358.105)	1219.851(547.955 to 1742.37)	503.09(396.181 to 621.138)	432832.605(280095.155 to 543607.864)	366292.14(316141.303 to 423116.782)	1191.632(771.13 to 1496.607)	508.05(438.49 to 586.866)
80-84 years	153491.332(70097.33 to 219674.462)	205173.573(163830.096 to 244206.7)	1155.509(527.705 to 1653.747)	559.79(446.99 to 666.287)	257151.182(159748.774 to 330134.008)	277995.768(232189.211 to 322465.887)	1163.976(723.091 to 1494.327)	545.826(455.888 to 633.14)
85-89 years	63201.78(29701.571 to 89404.908)	125681.445(99980.938 to 151790.371)	1248.045(586.517 to 1765.479)	728.476(579.51 to 879.809)	115839.129(80906.329 to 142674.757)	184743.394(149835.264 to 216413.941)	1152.971(805.278 to 1420.072)	648.925(526.308 to 760.171)
90-94 years	14867.998(8100.857 to 20659.237)	49034.751(40103.63 to 59465.119)	1180.974(643.456 to 1640.976)	841.293(688.061 to 1020.248)	31597.618(23568.073 to 38746.005)	95240.763(75025.688 to 111541.818)	1044.126(778.794 to 1280.34)	789.667(622.058 to 924.824)
