# Supplementary material for: Insights into the epidemiological analysis of subarachnoid hemorrhage burden and trends in middle-aged and elderly populations: a global perspective from the Global Burden of Disease Study 2021
Source: Front Neurol. 2025 Aug 18;16:1518319. doi: 10.3389/fneur.2025.1518319 (PMC12400870; doi:10.3389/fneur.2025.1518319)
Supplement: SUPPLEMENTARY TABLE S4 — Age-period-group analysis of the relative risk of subarachnoid hemorrhage in middle-aged and elderly in males. [file Table_4.XLSX]

## Sheet: Sheet1
Group	Variable	Incidence		Prevalence		Mortality		DALYs
		RR(95% CI)	P value	RR(95% CI)	P value	RR(95% CI)	P value	RR(95% CI)	P value
Age	45 to 49	0.589(0.585 to 0.593)	<0.001	0.663(0.661 to 0.666)	<0.001	0.296(0.293 to 0.298)	<0.001	0.547(0.546 to 0.548)	<0.001
Age	50 to 54	0.652(0.648 to 0.656)	<0.001	0.815(0.813 to 0.817)	<0.001	0.432(0.429 to 0.435)	<0.001	0.737(0.736 to 0.739)	<0.001
Age	55 to 59	0.649(0.645 to 0.652)	<0.001	0.921(0.919 to 0.923)	<0.001	0.589(0.586 to 0.592)	<0.001	0.918(0.917 to 0.919)	<0.001
Age	60 to 64	0.683(0.68 to 0.686)	<0.001	0.979(0.978 to 0.981)	<0.001	0.605(0.602 to 0.608)	<0.001	0.861(0.86 to 0.862)	<0.001
Age	65 to 69	0.748(0.744 to 0.751)	<0.001	1.019(1.017 to 1.02)	<0.001	0.81(0.807 to 0.814)	<0.001	1.004(1.003 to 1.005)	<0.001
Age	70 to 74	0.903(0.899 to 0.907)	<0.001	1.06(1.058 to 1.061)	<0.001	0.96(0.956 to 0.964)	<0.001	1.023(1.022 to 1.024)	<0.001
Age	75 to 79	1.104(1.098 to 1.109)	<0.001	1.093(1.091 to 1.095)	<0.001	1.262(1.256 to 1.268)	<0.001	1.119(1.117 to 1.12)	<0.001
Age	80 to 84	1.322(1.314 to 1.33)	<0.001	1.104(1.101 to 1.107)	<0.001	1.528(1.519 to 1.536)	<0.001	1.11(1.109 to 1.112)	<0.001
Age	85 to 89	1.594(1.582 to 1.605)	<0.001	1.098(1.094 to 1.102)	<0.001	2.106(2.093 to 2.12)	<0.001	1.253(1.251 to 1.256)	<0.001
Age	90 to 94	1.834(1.816 to 1.852)	<0.001	1.135(1.13 to 1.141)	<0.001	2.523(2.502 to 2.545)	<0.001	1.357(1.353 to 1.361)	<0.001
Age	95 to 99	2.04(2.009 to 2.071)	<0.001	1.263(1.254 to 1.271)	<0.001	2.755(2.718 to 2.792)	<0.001	1.446(1.439 to 1.452)	<0.001
Period	1992 to 1996	1.115(1.111 to 1.12)	<0.001	0.994(0.992 to 0.995)	<0.001	1.235(1.23 to 1.24)	<0.001	1.329(1.328 to 1.331)	<0.001
Period	1997 to 2001	1.076(1.072 to 1.08)	<0.001	0.994(0.993 to 0.996)	<0.001	1.168(1.164 to 1.172)	<0.001	1.221(1.22 to 1.222)	<0.001
Period	2002 to 2006	0.999(0.996 to 1.003)	0.733	0.992(0.991 to 0.992)	<0.001	0.975(0.971 to 0.978)	<0.001	1.004(1.004 to 1.005)	<0.001
Period	2007 to 2011	0.937(0.934 to 0.939)	<0.001	0.99(0.989 to 0.991)	<0.001	0.882(0.879 to 0.885)	<0.001	0.882(0.882 to 0.883)	<0.001
Period	2012 to 2016	0.921(0.918 to 0.924)	<0.001	1.005(1.003 to 1.006)	<0.001	0.886(0.883 to 0.889)	<0.001	0.844(0.844 to 0.845)	<0.001
Period	2017 to 2021	0.966(0.962 to 0.971)	<0.001	1.027(1.025 to 1.029)	<0.001	0.91(0.906 to 0.914)	<0.001	0.823(0.822 to 0.824)	<0.001
Cohort	1897 to 1901	1.128(1.073 to 1.186)	<0.001	0.91(0.887 to 0.933)	<0.001	1.177(1.126 to 1.23)	<0.001	0.881(0.867 to 0.894)	<0.001
Cohort	1902 to 1906	1.198(1.169 to 1.228)	<0.001	1.015(1.003 to 1.028)	0.017	1.359(1.331 to 1.387)	<0.001	1.043(1.036 to 1.051)	<0.001
Cohort	1907 to 1911	1.26(1.239 to 1.28)	<0.001	1.086(1.077 to 1.095)	<0.001	1.54(1.518 to 1.561)	<0.001	1.221(1.216 to 1.227)	<0.001
Cohort	1912 to 1916	1.305(1.288 to 1.322)	<0.001	1.14(1.133 to 1.148)	<0.001	1.635(1.617 to 1.654)	<0.001	1.342(1.337 to 1.347)	<0.001
Cohort	1917 to 1921	1.331(1.316 to 1.345)	<0.001	1.161(1.155 to 1.167)	<0.001	1.622(1.606 to 1.637)	<0.001	1.383(1.379 to 1.387)	<0.001
Cohort	1922 to 1926	1.227(1.215 to 1.238)	<0.001	1.148(1.143 to 1.153)	<0.001	1.434(1.422 to 1.446)	<0.001	1.28(1.277 to 1.283)	<0.001
Cohort	1927 to 1931	1.139(1.13 to 1.148)	<0.001	1.123(1.119 to 1.127)	<0.001	1.274(1.264 to 1.283)	<0.001	1.177(1.174 to 1.179)	<0.001
Cohort	1932 to 1936	1.066(1.059 to 1.074)	<0.001	1.098(1.095 to 1.102)	<0.001	1.144(1.137 to 1.151)	<0.001	1.104(1.102 to 1.106)	<0.001
Cohort	1937 to 1941	0.998(0.992 to 1.003)	0.437	1.069(1.066 to 1.071)	<0.001	1.012(1.006 to 1.018)	<0.001	1.023(1.021 to 1.024)	<0.001
Cohort	1942 to 1946	0.938(0.933 to 0.942)	<0.001	1.044(1.042 to 1.046)	<0.001	0.898(0.893 to 0.903)	<0.001	0.952(0.95 to 0.953)	<0.001
Cohort	1947 to 1951	0.886(0.882 to 0.889)	<0.001	1(0.999 to 1.001)	0.841	0.801(0.797 to 0.805)	<0.001	0.89(0.89 to 0.891)	<0.001
Cohort	1952 to 1956	0.839(0.836 to 0.842)	<0.001	0.946(0.945 to 0.947)	<0.001	0.744(0.74 to 0.748)	<0.001	0.861(0.86 to 0.861)	<0.001
Cohort	1957 to 1961	0.802(0.798 to 0.805)	<0.001	0.906(0.905 to 0.907)	<0.001	0.692(0.688 to 0.696)	<0.001	0.837(0.836 to 0.838)	<0.001
Cohort	1962 to 1966	0.769(0.765 to 0.773)	<0.001	0.863(0.862 to 0.865)	<0.001	0.642(0.637 to 0.646)	<0.001	0.813(0.812 to 0.814)	<0.001
Cohort	1967 to 1971	0.736(0.731 to 0.741)	<0.001	0.817(0.815 to 0.819)	<0.001	0.575(0.57 to 0.58)	<0.001	0.767(0.765 to 0.768)	<0.001
Cohort	1972 to 1976	0.719(0.712 to 0.726)	<0.001	0.789(0.786 to 0.792)	<0.001	0.53(0.522 to 0.538)	<0.001	0.742(0.74 to 0.745)	<0.001
