# Supplementary material for: Insights into the epidemiological analysis of subarachnoid hemorrhage burden and trends in middle-aged and elderly populations: a global perspective from the Global Burden of Disease Study 2021
Source: Front Neurol. 2025 Aug 18;16:1518319. doi: 10.3389/fneur.2025.1518319 (PMC12400870; doi:10.3389/fneur.2025.1518319)
Supplement: SUPPLEMENTARY TABLE S5 — Age-period-cohort analysis of the relative risk of subarachnoid hemorrhage in middle-aged and elderly in females. [file Table_5.XLSX]

## Sheet: Sheet1
Group	Variable	Incidence		Prevalence		Mortality		DALYs
		RR(95% CI)	P value	RR(95% CI)	P value	RR(95% CI)	P value	RR(95% CI)	P value
Age	45 to 49	0.572(0.565 to 0.579)	<0.001	0.708(0.704 to 0.713)	<0.001	0.308(0.303 to 0.312)	<0.001	0.568(0.566 to 0.57)	<0.001
Age	50 to 54	0.627(0.621 to 0.633)	<0.001	0.867(0.863 to 0.872)	<0.001	0.452(0.447 to 0.457)	<0.001	0.772(0.77 to 0.775)	<0.001
Age	55 to 59	0.619(0.614 to 0.624)	<0.001	0.963(0.959 to 0.967)	<0.001	0.615(0.609 to 0.62)	<0.001	0.959(0.956 to 0.961)	<0.001
Age	60 to 64	0.653(0.648 to 0.658)	<0.001	0.995(0.992 to 0.998)	0.003	0.619(0.614 to 0.623)	<0.001	0.878(0.877 to 0.88)	<0.001
Age	65 to 69	0.721(0.716 to 0.726)	<0.001	1.006(1.003 to 1.008)	<0.001	0.814(0.808 to 0.819)	<0.001	1.007(1.006 to 1.009)	<0.001
Age	70 to 74	0.92(0.914 to 0.927)	<0.001	1.025(1.023 to 1.028)	<0.001	0.968(0.962 to 0.975)	<0.001	1.029(1.028 to 1.031)	<0.001
Age	75 to 79	1.188(1.179 to 1.197)	<0.001	1.058(1.054 to 1.061)	<0.001	1.25(1.24 to 1.26)	<0.001	1.109(1.107 to 1.112)	<0.001
Age	80 to 84	1.404(1.391 to 1.418)	<0.001	1.065(1.06 to 1.07)	<0.001	1.522(1.508 to 1.537)	<0.001	1.105(1.102 to 1.109)	<0.001
Age	85 to 89	1.628(1.608 to 1.649)	<0.001	1.049(1.042 to 1.056)	<0.001	2.231(2.205 to 2.257)	<0.001	1.32(1.315 to 1.325)	<0.001
Age	90 to 94	1.846(1.814 to 1.878)	<0.001	1.102(1.092 to 1.112)	<0.001	2.621(2.58 to 2.663)	<0.001	1.404(1.396 to 1.411)	<0.001
Age	95 to 99	2.074(2.016 to 2.133)	<0.001	1.264(1.245 to 1.282)	<0.001	2.156(2.096 to 2.217)	<0.001	1.148(1.137 to 1.159)	<0.001
Period	1992 to 1996	1.13(1.122 to 1.139)	<0.001	1.01(1.007 to 1.014)	<0.001	1.219(1.21 to 1.227)	<0.001	1.321(1.318 to 1.324)	<0.001
Period	1997 to 2001	1.089(1.083 to 1.095)	<0.001	1.001(0.998 to 1.003)	0.452	1.173(1.166 to 1.18)	<0.001	1.23(1.228 to 1.232)	<0.001
Period	2002 to 2006	0.998(0.993 to 1.002)	0.322	0.992(0.991 to 0.994)	<0.001	0.976(0.971 to 0.981)	<0.001	1.009(1.008 to 1.01)	<0.001
Period	2007 to 2011	0.928(0.924 to 0.932)	<0.001	0.988(0.986 to 0.989)	<0.001	0.891(0.886 to 0.895)	<0.001	0.891(0.89 to 0.891)	<0.001
Period	2012 to 2016	0.912(0.907 to 0.917)	<0.001	0.998(0.995 to 1)	0.043	0.895(0.89 to 0.9)	<0.001	0.848(0.847 to 0.849)	<0.001
Period	2017 to 2021	0.962(0.955 to 0.97)	<0.001	1.011(1.008 to 1.015)	<0.001	0.899(0.892 to 0.906)	<0.001	0.808(0.806 to 0.81)	<0.001
Cohort	1897 to 1901	1.182(1.077 to 1.298)	<0.001	0.968(0.918 to 1.02)	0.217	1.163(1.056 to 1.28)	0.002	0.871(0.843 to 0.9)	<0.001
Cohort	1902 to 1906	1.23(1.177 to 1.286)	<0.001	1.021(0.996 to 1.046)	0.103	1.392(1.338 to 1.448)	<0.001	1.068(1.054 to 1.083)	<0.001
Cohort	1907 to 1911	1.28(1.244 to 1.317)	<0.001	1.058(1.041 to 1.075)	<0.001	1.535(1.495 to 1.577)	<0.001	1.218(1.208 to 1.229)	<0.001
Cohort	1912 to 1916	1.321(1.291 to 1.351)	<0.001	1.086(1.073 to 1.1)	<0.001	1.607(1.572 to 1.643)	<0.001	1.321(1.312 to 1.331)	<0.001
Cohort	1917 to 1921	1.347(1.321 to 1.373)	<0.001	1.099(1.088 to 1.111)	<0.001	1.607(1.577 to 1.637)	<0.001	1.372(1.364 to 1.38)	<0.001
Cohort	1922 to 1926	1.235(1.215 to 1.255)	<0.001	1.087(1.077 to 1.096)	<0.001	1.426(1.404 to 1.45)	<0.001	1.273(1.266 to 1.279)	<0.001
Cohort	1927 to 1931	1.133(1.117 to 1.148)	<0.001	1.078(1.07 to 1.086)	<0.001	1.261(1.244 to 1.278)	<0.001	1.164(1.159 to 1.169)	<0.001
Cohort	1932 to 1936	1.053(1.04 to 1.065)	<0.001	1.066(1.06 to 1.072)	<0.001	1.136(1.123 to 1.149)	<0.001	1.094(1.09 to 1.098)	<0.001
Cohort	1937 to 1941	0.979(0.97 to 0.988)	<0.001	1.052(1.047 to 1.057)	<0.001	1.006(0.996 to 1.016)	0.23	1.012(1.009 to 1.015)	<0.001
Cohort	1942 to 1946	0.908(0.901 to 0.915)	<0.001	1.036(1.033 to 1.04)	<0.001	0.886(0.878 to 0.893)	<0.001	0.935(0.933 to 0.937)	<0.001
Cohort	1947 to 1951	0.854(0.849 to 0.859)	<0.001	1.003(1.001 to 1.005)	0.01	0.791(0.785 to 0.796)	<0.001	0.877(0.875 to 0.878)	<0.001
Cohort	1952 to 1956	0.82(0.815 to 0.824)	<0.001	0.963(0.961 to 0.965)	<0.001	0.742(0.737 to 0.747)	<0.001	0.857(0.856 to 0.858)	<0.001
Cohort	1957 to 1961	0.794(0.789 to 0.799)	<0.001	0.933(0.93 to 0.935)	<0.001	0.697(0.691 to 0.703)	<0.001	0.843(0.841 to 0.844)	<0.001
Cohort	1962 to 1966	0.77(0.764 to 0.776)	<0.001	0.899(0.896 to 0.902)	<0.001	0.647(0.641 to 0.654)	<0.001	0.822(0.82 to 0.824)	<0.001
Cohort	1967 to 1971	0.742(0.734 to 0.75)	<0.001	0.862(0.858 to 0.866)	<0.001	0.592(0.584 to 0.6)	<0.001	0.791(0.789 to 0.794)	<0.001
Cohort	1972 to 1976	0.726(0.715 to 0.738)	<0.001	0.843(0.838 to 0.849)	<0.001	0.547(0.535 to 0.559)	<0.001	0.77(0.767 to 0.774)	<0.001
