# Supplementary material for: Insights into the epidemiological analysis of subarachnoid hemorrhage burden and trends in middle-aged and elderly populations: a global perspective from the Global Burden of Disease Study 2021
Source: Front Neurol. 2025 Aug 18;16:1518319. doi: 10.3389/fneur.2025.1518319 (PMC12400870; doi:10.3389/fneur.2025.1518319)
Supplement: SUPPLEMENTARY TABLE S6 — Changes in the incidence of middle-aged and elderly subarachnoid hemorrhage between 1990 and 2021, based on population factors. [file Table_6.XLSX]

## Sheet: Sheet1
Group	Variable	Incidence		Prevalence		Mortality		DALYs
		RR(95% CI)	P value	RR(95% CI)	P value	RR(95% CI)	P value	RR(95% CI)	P value
Age	45 to 49	0.598(0.593 to 0.603)	<0.001	0.64(0.638 to 0.643)	<0.001	0.284(0.281 to 0.287)	<0.001	0.527(0.526 to 0.529)	<0.001
Age	50 to 54	0.669(0.664 to 0.674)	<0.001	0.791(0.788 to 0.793)	<0.001	0.412(0.409 to 0.416)	<0.001	0.706(0.704 to 0.707)	<0.001
Age	55 to 59	0.672(0.667 to 0.676)	<0.001	0.91(0.907 to 0.912)	<0.001	0.566(0.562 to 0.57)	<0.001	0.883(0.882 to 0.885)	<0.001
Age	60 to 64	0.707(0.703 to 0.711)	<0.001	0.99(0.988 to 0.992)	<0.001	0.596(0.592 to 0.6)	<0.001	0.852(0.851 to 0.853)	<0.001
Age	65 to 69	0.767(0.763 to 0.771)	<0.001	1.051(1.049 to 1.052)	<0.001	0.814(0.809 to 0.819)	<0.001	1.011(1.009 to 1.012)	<0.001
Age	70 to 74	0.884(0.878 to 0.889)	<0.001	1.101(1.099 to 1.104)	<0.001	0.961(0.956 to 0.967)	<0.001	1.028(1.027 to 1.03)	<0.001
Age	75 to 79	1.033(1.026 to 1.04)	<0.001	1.126(1.123 to 1.129)	<0.001	1.287(1.279 to 1.295)	<0.001	1.14(1.138 to 1.142)	<0.001
Age	80 to 84	1.265(1.255 to 1.274)	<0.001	1.124(1.12 to 1.127)	<0.001	1.556(1.545 to 1.566)	<0.001	1.129(1.127 to 1.132)	<0.001
Age	85 to 89	1.578(1.564 to 1.593)	<0.001	1.103(1.099 to 1.107)	<0.001	2.073(2.057 to 2.09)	<0.001	1.234(1.231 to 1.237)	<0.001
Age	90 to 94	1.841(1.819 to 1.863)	<0.001	1.116(1.11 to 1.122)	<0.001	2.535(2.509 to 2.561)	<0.001	1.359(1.354 to 1.363)	<0.001
Age	95 to 99	2.045(2.008 to 2.082)	<0.001	1.218(1.208 to 1.227)	<0.001	3.076(3.029 to 3.123)	<0.001	1.592(1.584 to 1.601)	<0.001
Period	1992 to 1996	1.106(1.1 to 1.112)	<0.001	0.989(0.987 to 0.991)	<0.001	1.248(1.242 to 1.255)	<0.001	1.337(1.335 to 1.339)	<0.001
Period	1997 to 2001	1.067(1.062 to 1.072)	<0.001	0.993(0.991 to 0.995)	<0.001	1.163(1.157 to 1.168)	<0.001	1.213(1.212 to 1.214)	<0.001
Period	2002 to 2006	1.002(0.998 to 1.006)	0.281	0.991(0.99 to 0.993)	<0.001	0.974(0.969 to 0.978)	<0.001	1(0.999 to 1.001)	0.581
Period	2007 to 2011	0.944(0.94 to 0.948)	<0.001	0.989(0.988 to 0.99)	<0.001	0.874(0.87 to 0.879)	<0.001	0.874(0.873 to 0.875)	<0.001
Period	2012 to 2016	0.927(0.923 to 0.931)	<0.001	1.006(1.004 to 1.008)	<0.001	0.879(0.874 to 0.883)	<0.001	0.841(0.84 to 0.842)	<0.001
Period	2017 to 2021	0.966(0.961 to 0.971)	<0.001	1.033(1.03 to 1.035)	<0.001	0.921(0.916 to 0.926)	<0.001	0.839(0.838 to 0.84)	<0.001
Cohort	1897 to 1901	1.107(1.043 to 1.175)	0.001	0.888(0.862 to 0.915)	<0.001	1.178(1.121 to 1.238)	<0.001	0.883(0.868 to 0.898)	<0.001
Cohort	1902 to 1906	1.182(1.148 to 1.217)	<0.001	1.008(0.994 to 1.023)	0.255	1.356(1.323 to 1.39)	<0.001	1.041(1.032 to 1.049)	<0.001
Cohort	1907 to 1911	1.246(1.221 to 1.27)	<0.001	1.089(1.078 to 1.099)	<0.001	1.559(1.533 to 1.584)	<0.001	1.233(1.226 to 1.24)	<0.001
Cohort	1912 to 1916	1.292(1.272 to 1.312)	<0.001	1.152(1.143 to 1.16)	<0.001	1.669(1.647 to 1.691)	<0.001	1.364(1.358 to 1.37)	<0.001
Cohort	1917 to 1921	1.313(1.296 to 1.331)	<0.001	1.181(1.174 to 1.188)	<0.001	1.646(1.627 to 1.664)	<0.001	1.398(1.393 to 1.403)	<0.001
Cohort	1922 to 1926	1.213(1.199 to 1.227)	<0.001	1.172(1.166 to 1.178)	<0.001	1.451(1.436 to 1.465)	<0.001	1.291(1.287 to 1.295)	<0.001
Cohort	1927 to 1931	1.136(1.124 to 1.147)	<0.001	1.147(1.142 to 1.152)	<0.001	1.289(1.278 to 1.301)	<0.001	1.189(1.186 to 1.192)	<0.001
Cohort	1932 to 1936	1.07(1.061 to 1.079)	<0.001	1.122(1.118 to 1.126)	<0.001	1.152(1.143 to 1.162)	<0.001	1.113(1.11 to 1.115)	<0.001
Cohort	1937 to 1941	1.008(1.001 to 1.016)	0.031	1.084(1.081 to 1.087)	<0.001	1.018(1.01 to 1.026)	<0.001	1.032(1.03 to 1.034)	<0.001
Cohort	1942 to 1946	0.96(0.954 to 0.966)	<0.001	1.057(1.054 to 1.059)	<0.001	0.909(0.902 to 0.916)	<0.001	0.966(0.964 to 0.967)	<0.001
Cohort	1947 to 1951	0.913(0.908 to 0.918)	<0.001	1.008(1.006 to 1.009)	<0.001	0.809(0.803 to 0.815)	<0.001	0.903(0.901 to 0.904)	<0.001
Cohort	1952 to 1956	0.855(0.851 to 0.86)	<0.001	0.943(0.942 to 0.945)	<0.001	0.743(0.737 to 0.748)	<0.001	0.861(0.86 to 0.862)	<0.001
Cohort	1957 to 1961	0.809(0.804 to 0.813)	<0.001	0.897(0.895 to 0.898)	<0.001	0.683(0.677 to 0.689)	<0.001	0.828(0.827 to 0.829)	<0.001
Cohort	1962 to 1966	0.768(0.763 to 0.774)	<0.001	0.847(0.845 to 0.849)	<0.001	0.633(0.626 to 0.639)	<0.001	0.801(0.8 to 0.803)	<0.001
Cohort	1967 to 1971	0.732(0.726 to 0.739)	<0.001	0.795(0.792 to 0.797)	<0.001	0.554(0.547 to 0.561)	<0.001	0.739(0.737 to 0.74)	<0.001
Cohort	1972 to 1976	0.714(0.704 to 0.724)	<0.001	0.76(0.757 to 0.764)	<0.001	0.51(0.499 to 0.522)	<0.001	0.713(0.711 to 0.716)	<0.001
