# Supplementary material for: Insights into the epidemiological analysis of subarachnoid hemorrhage burden and trends in middle-aged and elderly populations: a global perspective from the Global Burden of Disease Study 2021
Source: Front Neurol. 2025 Aug 18;16:1518319. doi: 10.3389/fneur.2025.1518319 (PMC12400870; doi:10.3389/fneur.2025.1518319)
Supplement: SUPPLEMENTARY TABLE S7 — Changes in the prevalence of middle-aged and elderly subarachnoid hemorrhage between 1990 and 2021, based on population factors. [file Table_7.XLSX]

## Sheet: Sheet1
Loctaion	Both				Male				Female
	Overll difference	Aging (percent change of Aging%)	Population (percent change of Population%)	Epidemiological change (percent change of Epidemiological change%)	Overll difference	Aging (percent change of Aging%)	Population (percent change of Population%)	Epidemiological change (percent change of Epidemiological change%)	Overll difference	Aging (percent change of Aging%)	Population (percent change of Population%)	Epidemiological change (percent change of Epidemiological change%)
Global	166339	14932.934(8.977%)	316513.013(190.282%)	-165106.787(-99.259%)	81776.6	9529.238(11.653%)	148034.158(181.023%)	-75786.79(-92.675%)	84562.6	6108.19(7.223%)	168506.826(199.269%)	-90052.462(-106.492%)
High SDI	32055	4683.011(14.609%)	50090.952(156.266%)	-22719.002(-70.875%)	15100	2096.577(13.885%)	20496.386(135.738%)	-7492.991(-49.623%)	16955	2397.866(14.143%)	28812.048(169.933%)	-14254.924(-84.075%)
High-middle SDI	19035	4879.212(25.633%)	61286.259(321.967%)	-47130.509(-247.6%)	10175.3	3089.351(30.361%)	30237.143(297.161%)	-23151.152(-227.522%)	8859.62	2346.325(26.483%)	31111.876(351.165%)	-24598.58(-277.648%)
Middle SDI	62836.2	9225.49(14.682%)	138592.629(220.562%)	-84981.904(-135.244%)	31157.2	5457.831(17.517%)	66314.648(212.839%)	-40615.23(-130.356%)	31679	4023.658(12.701%)	72298.652(228.223%)	-44643.345(-140.924%)
Low-middle SDI	40247.4	1404.194(3.489%)	55447.851(137.768%)	-16604.661(-41.256%)	19001.2	613.149(3.227%)	26245.113(138.123%)	-7857.051(-41.35%)	21246.2	735.254(3.461%)	29168.503(137.288%)	-8657.584(-40.749%)
Low SDI	12032.6	5.122(0.043%)	16851.443(140.048%)	-4823.978(-40.091%)	6280.67	-3.04(-0.048%)	8758.483(139.451%)	-2474.777(-39.403%)	5751.92	6.875(0.12%)	8043.352(139.838%)	-2298.306(-39.957%)
Andean Latin America	2451.63	62.845(2.563%)	3395.035(138.481%)	-1006.249(-41.044%)	970.527	29.893(3.08%)	1339.408(138.008%)	-398.774(-41.088%)	1481.1	30.201(2.039%)	2066.283(139.51%)	-615.38(-41.549%)
Australasia	880.2	108.897(12.372%)	1208.489(137.297%)	-437.186(-49.669%)	414.286	64.498(15.568%)	444.236(107.229%)	-94.448(-22.798%)	465.914	40.723(8.741%)	760.057(163.132%)	-334.866(-71.873%)
Caribbean	1612.13	38.511(2.389%)	1859.28(115.33%)	-285.658(-17.719%)	662.019	16.338(2.468%)	722.194(109.09%)	-76.513(-11.558%)	950.114	19.434(2.045%)	1145.633(120.578%)	-214.953(-22.624%)
Central Asia	2050.59	-185.436(-9.043%)	2361.346(115.154%)	-125.318(-6.111%)	1188.08	-37.635(-3.168%)	1227.814(103.345%)	-2.102(-0.177%)	862.516	-142.925(-16.571%)	1143.893(132.623%)	-138.452(-16.052%)
Central Europe	1573.45	1054.157(66.997%)	2638.251(167.673%)	-2118.961(-134.67%)	776.208	387.073(49.867%)	1201.605(154.805%)	-812.47(-104.672%)	797.24	675.866(84.776%)	1431.435(179.549%)	-1310.061(-164.325%)
Central Latin America	12475.6	386.044(3.094%)	12477.22(100.013%)	-387.646(-3.107%)	4867.77	152.321(3.129%)	4718.914(96.942%)	-3.467(-0.071%)	7607.85	224.666(2.953%)	7843.535(103.098%)	-460.351(-6.051%)
Central Sub-Saharan Africa	1831.29	-27.699(-1.513%)	2012.718(109.907%)	-153.731(-8.395%)	984.367	-33.598(-3.413%)	1092.942(111.03%)	-74.977(-7.617%)	846.921	-4.45(-0.525%)	925.44(109.271%)	-74.069(-8.746%)
East Asia	16221.2	16079.639(99.128%)	119764.988(738.326%)	-119623.47(-737.453%)	11726.8	10013.695(85.392%)	60257.323(513.843%)	-58544.221(-499.235%)	4494.36	6893.505(153.381%)	59462.899(1323.056%)	-61862.043(-1376.437%)
Eastern Europe	3356.51	1094.675(32.613%)	3210.772(95.658%)	-948.931(-28.271%)	1705.73	449.585(26.357%)	1760.652(103.22%)	-504.503(-29.577%)	1650.78	737.443(44.672%)	1495.764(90.609%)	-582.426(-35.282%)
Eastern Sub-Saharan Africa	4138.02	-67.227(-1.625%)	5943.728(143.637%)	-1738.484(-42.012%)	2336.39	-63.37(-2.712%)	3243.113(138.809%)	-843.353(-36.096%)	1801.63	-15.093(-0.838%)	2672.804(148.355%)	-856.084(-47.517%)
High-income Asia Pacific	13127	2954.488(22.507%)	19386.355(147.683%)	-9213.839(-70.19%)	4595.95	123.661(2.691%)	7019.44(152.731%)	-2547.154(-55.422%)	8531.06	2302.481(26.989%)	12153.795(142.465%)	-5925.218(-69.455%)
High-income North America	11795.9	473.69(4.016%)	12354.012(104.732%)	-1031.826(-8.747%)	6025.48	454.074(7.536%)	4899.928(81.32%)	671.479(11.144%)	5770.4	128.629(2.229%)	7267.485(125.944%)	-1625.718(-28.173%)
North Africa and Middle East	7496.02	4.394(0.059%)	13525.753(180.439%)	-6034.127(-80.498%)	3714.13	-33.293(-0.896%)	6914.292(186.162%)	-3166.869(-85.265%)	3781.89	32.229(0.852%)	6607.031(174.702%)	-2857.37(-75.554%)
Oceania	343.351	3.852(1.122%)	424.517(123.639%)	-85.018(-24.761%)	163.257	2.171(1.33%)	192.296(117.787%)	-31.21(-19.117%)	180.095	0.484(0.269%)	232.434(129.062%)	-52.824(-29.331%)
South Asia	39456.5	1921.695(4.87%)	58396.835(148.003%)	-20862.077(-52.874%)	19333.4	926.05(4.79%)	28680.333(148.346%)	-10272.998(-53.136%)	20123.1	924.101(4.592%)	29551.966(146.856%)	-10352.998(-51.448%)
Southeast Asia	25754.7	642.358(2.494%)	34890.73(135.473%)	-9778.381(-37.967%)	12409.8	180.222(1.452%)	16397.687(132.135%)	-4168.157(-33.588%)	13345	458.639(3.437%)	18487.802(138.538%)	-5601.486(-41.975%)
Southern Latin America	1036.66	106.368(10.261%)	3300.412(318.37%)	-2370.119(-228.63%)	442.213	47.281(10.692%)	1217.374(275.292%)	-822.442(-185.983%)	594.447	52.151(8.773%)	2084.638(350.685%)	-1542.341(-259.458%)
Southern Sub-Saharan Africa	998.394	-13.484(-1.351%)	1199.12(120.105%)	-187.242(-18.754%)	408.553	-12.543(-3.07%)	507.62(124.248%)	-86.525(-21.178%)	589.841	-3.412(-0.578%)	692.065(117.331%)	-98.811(-16.752%)
Tropical Latin America	9550.91	218.059(2.283%)	12381.931(129.641%)	-3049.085(-31.925%)	3534.67	134.409(3.803%)	4712.274(133.316%)	-1312.012(-37.118%)	6016.23	63.01(1.047%)	7731.615(128.513%)	-1778.391(-29.56%)
Western Europe	7173.78	2192.804(30.567%)	12658.706(176.458%)	-7677.728(-107.025%)	4097.99	1113.346(27.168%)	5565.214(135.803%)	-2580.567(-62.971%)	3075.79	1136.919(36.964%)	6875.837(223.547%)	-4936.968(-160.511%)
Western Sub-Saharan Africa	3015.41	-78.336(-2.598%)	4158.8(137.918%)	-1065.056(-35.32%)	1419.05	-16.692(-1.176%)	1998.194(140.812%)	-562.451(-39.636%)	1596.36	-49.291(-3.088%)	2101.068(131.616%)	-455.42(-28.529%)
