# Supplementary material for: Insights into the epidemiological analysis of subarachnoid hemorrhage burden and trends in middle-aged and elderly populations: a global perspective from the Global Burden of Disease Study 2021
Source: Front Neurol. 2025 Aug 18;16:1518319. doi: 10.3389/fneur.2025.1518319 (PMC12400870; doi:10.3389/fneur.2025.1518319)
Supplement: SUPPLEMENTARY TABLE S8 — Changes in the mortality of middle-aged and elderly subarachnoid hemorrhage between 1990 and 2021, based on population factors. [file Table_8.XLSX]

## Sheet: Sheet1
Loctaion	Both				Male				Female
	Overll difference	Aging (percent change of Aging%)	Population (percent change of Population%)	Epidemiological change (percent change of Epidemiological change%)	Overll difference	Aging (percent change of Aging%)	Population (percent change of Population%)	Epidemiological change (percent change of Epidemiological change%)	Overll difference	Aging (percent change of Aging%)	Population (percent change of Population%)	Epidemiological change (percent change of Epidemiological change%)
Global	2.57978e+06	54484.008(2.112%)	3286966.086(127.413%)	-761670.784(-29.525%)	1.13901e+06	22528.805(1.978%)	1406463.577(123.482%)	-289986.419(-25.46%)	1.44077e+06	20347.684(1.412%)	1879758.365(130.469%)	-459332.703(-31.881%)
High SDI	713120	51270.994(7.19%)	690831.872(96.875%)	-28982.742(-4.064%)	277717	21280.337(7.663%)	274673.182(98.904%)	-18236.504(-6.567%)	435403	22957.009(5.273%)	404915.47(92.998%)	7530.631(1.73%)
High-middle SDI	330768	-435.674(-0.132%)	545014.513(164.772%)	-213810.438(-64.641%)	145862	-49.083(-0.034%)	238578.316(163.565%)	-92667.539(-63.531%)	184907	-2349.135(-1.27%)	304163.959(164.496%)	-116908.118(-63.225%)
Middle SDI	886479	20397.505(2.301%)	1235018.353(139.317%)	-368937.328(-41.618%)	393367	8361.418(2.126%)	522867.047(132.921%)	-137861.191(-35.046%)	493111	9675.084(1.962%)	717269.597(145.458%)	-233833.425(-47.42%)
Low-middle SDI	485932	3166.776(0.652%)	570332.479(117.369%)	-87567.225(-18.02%)	235438	482.12(0.205%)	264190.152(112.212%)	-29234.13(-12.417%)	250494	2923.409(1.167%)	306845.345(122.496%)	-59274.865(-23.663%)
Low SDI	161863	-2580.019(-1.594%)	200889.128(124.111%)	-36446.094(-22.517%)	85909.3	-1814.64(-2.112%)	103317.298(120.263%)	-15593.334(-18.151%)	75953.7	-743.515(-0.979%)	97120.436(127.868%)	-20423.23(-26.889%)
Andean Latin America	42378	1085.466(2.561%)	51462.715(121.437%)	-10170.133(-23.999%)	18178.5	426.198(2.345%)	21186.143(116.545%)	-3433.794(-18.889%)	24199.5	643.278(2.658%)	30410.006(125.664%)	-6853.783(-28.322%)
Australasia	14010.7	719.657(5.136%)	15675.597(111.883%)	-2384.562(-17.02%)	5246.87	300.749(5.732%)	5594.87(106.633%)	-648.754(-12.365%)	8763.83	218.417(2.492%)	10028.771(114.434%)	-1483.361(-16.926%)
Caribbean	23786.2	511.528(2.151%)	27293.585(114.746%)	-4018.924(-16.896%)	8859.33	116.003(1.309%)	10027.704(113.188%)	-1284.374(-14.497%)	14926.9	406.028(2.72%)	17421.81(116.715%)	-2900.983(-19.435%)
Central Asia	20977.4	-124.355(-0.593%)	24022.932(114.518%)	-2921.214(-13.926%)	11408.5	-69.039(-0.605%)	12278.027(107.622%)	-800.521(-7.017%)	9568.9	-185.768(-1.941%)	11832.507(123.656%)	-2077.844(-21.715%)
Central Europe	1228.02	-1884.276(-153.44%)	23421.013(1907.221%)	-20308.719(-1653.78%)	2239.64	-862.488(-38.51%)	9792.931(437.254%)	-6690.801(-298.744%)	-1011.62	-1235.118(122.093%)	13503.224(-1334.805%)	-13279.731(1312.713%)
Central Latin America	176836	6306.572(3.566%)	186136.563(105.26%)	-15607.56(-8.826%)	66636.6	2130.889(3.198%)	67708.905(101.609%)	-3203.199(-4.807%)	110199	4192.74(3.805%)	119984.87(108.88%)	-13978.63(-12.685%)
Central Sub-Saharan Africa	25017.7	-893.526(-3.572%)	26845.139(107.305%)	-933.94(-3.733%)	12975.7	-680.665(-5.246%)	13993.858(107.847%)	-337.526(-2.601%)	12042	-152.3(-1.265%)	12901.859(107.14%)	-707.552(-5.876%)
East Asia	404044	10229.83(2.532%)	804995.328(199.234%)	-411180.773(-101.766%)	182304	3381.628(1.855%)	345232.59(189.371%)	-166309.743(-91.226%)	221740	4145.771(1.87%)	462888.791(208.753%)	-245294.653(-110.623%)
Eastern Europe	23639.4	-1991.566(-8.425%)	28712.132(121.459%)	-3081.14(-13.034%)	12928.1	-2207.377(-17.074%)	14525.258(112.354%)	610.231(4.72%)	10711.3	-769.799(-7.187%)	14156.724(132.166%)	-2675.613(-24.979%)
Eastern Sub-Saharan Africa	60020.4	-2125.417(-3.541%)	79816.479(132.982%)	-17670.68(-29.441%)	32659.9	-1585.484(-4.855%)	42181.459(129.154%)	-7936.065(-24.299%)	27360.5	-504.572(-1.844%)	37368.528(136.579%)	-9503.484(-34.734%)
High-income Asia Pacific	372838	88154.672(23.644%)	271034.926(72.695%)	13647.976(3.661%)	136997	24413.636(17.821%)	105329.499(76.884%)	7253.991(5.295%)	235840	58633.558(24.862%)	163603.014(69.37%)	13603.875(5.768%)
High-income North America	196649	4692.324(2.386%)	179370.812(91.214%)	12585.732(6.4%)	69809.4	2404.315(3.444%)	60409.305(86.535%)	6995.802(10.021%)	126839	1383.224(1.091%)	115105.324(90.749%)	10350.897(8.161%)
North Africa and Middle East	119322	-1416.088(-1.187%)	167667.175(140.517%)	-46929.436(-39.33%)	53235.3	-845.815(-1.589%)	74247.153(139.47%)	-20166.032(-37.881%)	66086.3	-385.219(-0.583%)	92999.87(140.725%)	-26528.305(-40.142%)
Oceania	4640.3	-49.817(-1.074%)	5328.156(114.824%)	-638.044(-13.75%)	2474.23	-11.117(-0.449%)	2753.728(111.296%)	-268.379(-10.847%)	2166.06	-41.026(-1.894%)	2574.731(118.867%)	-367.643(-16.973%)
South Asia	462080	-556.036(-0.12%)	545999.58(118.161%)	-83363.061(-18.041%)	247593	-470.048(-0.19%)	275221.849(111.159%)	-27158.457(-10.969%)	214487	20.576(0.01%)	268568.208(125.214%)	-54101.645(-25.224%)
Southeast Asia	310382	2872.469(0.925%)	370445.744(119.352%)	-62936.705(-20.277%)	135516	618.873(0.457%)	155828.967(114.99%)	-20932.047(-15.446%)	174866	2649.484(1.515%)	214416.866(122.618%)	-42200.635(-24.133%)
Southern Latin America	21662.9	-74.116(-0.342%)	37137.478(171.434%)	-15400.504(-71.092%)	8208.52	322.324(3.927%)	14771.938(179.958%)	-6885.737(-83.885%)	13454.3	-465.523(-3.46%)	22380.161(166.342%)	-8460.305(-62.882%)
Southern Sub-Saharan Africa	14947.3	-195.152(-1.306%)	18058.125(120.812%)	-2915.628(-19.506%)	6090.37	-156.664(-2.572%)	7460.287(122.493%)	-1213.256(-19.921%)	8856.98	-30.567(-0.345%)	10615.463(119.854%)	-1727.918(-19.509%)
Tropical Latin America	104782	4364.217(4.165%)	145383.458(138.749%)	-44965.673(-42.914%)	38079.9	1765.004(4.635%)	52436.594(137.702%)	-16121.708(-42.337%)	66702.1	2365.297(3.546%)	93901.719(140.778%)	-29564.905(-44.324%)
Western Europe	121067	8489.157(7.012%)	177381.025(146.515%)	-64803.562(-53.527%)	59892.1	6621.565(11.056%)	78264.208(130.675%)	-24993.712(-41.731%)	61174.6	693.249(1.133%)	96277.585(157.382%)	-35796.275(-58.515%)
Western Sub-Saharan Africa	59472.4	-2828.745(-4.756%)	74282.337(124.902%)	-11981.237(-20.146%)	27672.3	-858.256(-3.102%)	34271.18(123.847%)	-5740.646(-20.745%)	31800.1	-2135.171(-6.714%)	39428.869(123.99%)	-5493.622(-17.275%)
