# Supplementary material for: Insights into the epidemiological analysis of subarachnoid hemorrhage burden and trends in middle-aged and elderly populations: a global perspective from the Global Burden of Disease Study 2021
Source: Front Neurol. 2025 Aug 18;16:1518319. doi: 10.3389/fneur.2025.1518319 (PMC12400870; doi:10.3389/fneur.2025.1518319)
Supplement: SUPPLEMENTARY TABLE S9 — Changes in the DALYs of middle-aged and elderly subarachnoid hemorrhage between 1990 and 2021, based on population factors. [file Table_9.XLSX]

## Sheet: Sheet1
Loctaion	Both				Male				Female
	Overll difference	Aging (percent change of Aging%)	Population (percent change of Population%)	Epidemiological change (percent change of Epidemiological change%)	Overll difference	Aging (percent change of Aging%)	Population (percent change of Population%)	Epidemiological change (percent change of Epidemiological change%)	Overll difference	Aging (percent change of Aging%)	Population (percent change of Population%)	Epidemiological change (percent change of Epidemiological change%)
01 Global	-4274.18	23887.203(-558.873%)	268506.583(-6282.066%)	-296667.963(6940.938%)	1254.7	14301.984(1139.874%)	127280.31(10144.291%)	-140327.595(-11184.165%)	-5528.88	9842.122(-178.013%)	141238.898(-2554.568%)	-156609.896(2832.581%)
02 High SDI	8080.88	6336.834(78.418%)	29718.401(367.762%)	-27974.354(-346.18%)	5387.93	2560.018(47.514%)	12118.808(224.925%)	-9290.891(-172.439%)	2692.95	3532.211(131.165%)	17075.65(634.088%)	-17914.914(-665.253%)
03 High-middle SDI	-14204	7391.878(-52.041%)	52575.132(-370.144%)	-74170.991(522.185%)	-7088.65	4566.677(-64.422%)	26618.305(-375.506%)	-38273.632(539.928%)	-7115.33	3441.135(-48.362%)	26144.316(-367.436%)	-36700.782(515.799%)
04 Middle SDI	-27927	18387.899(-65.843%)	156407.284(-560.058%)	-202722.151(725.901%)	-10001.3	9289.606(-92.884%)	70992.713(-709.836%)	-90283.597(902.721%)	-17925.7	8755.524(-48.843%)	85689.404(-478.026%)	-112370.618(626.869%)
05 Low-middle SDI	23564.5	2107.431(8.943%)	40132.878(170.31%)	-18675.771(-79.254%)	9849.85	848.44(8.614%)	20160.933(204.683%)	-11159.523(-113.296%)	13714.7	1201.164(8.758%)	19743.045(143.955%)	-7229.521(-52.714%)
06 Low SDI	6158.68	-108.132(-1.756%)	10833.573(175.907%)	-4566.763(-74.152%)	3082.53	-102.457(-3.324%)	6145.331(199.36%)	-2960.342(-96.036%)	3076.15	-16.811(-0.546%)	4605.834(149.727%)	-1512.878(-49.181%)
Andean Latin America	1643.53	99.199(6.036%)	2071.508(126.04%)	-527.177(-32.076%)	589.31	36.347(6.168%)	827.068(140.345%)	-274.105(-46.513%)	1054.22	62.437(5.923%)	1250.07(118.578%)	-258.287(-24.5%)
Australasia	348.772	149.787(42.947%)	820.637(235.293%)	-621.652(-178.24%)	211.475	78.649(37.191%)	311.381(147.243%)	-178.555(-84.433%)	137.298	60.974(44.41%)	504.79(367.661%)	-428.467(-312.071%)
Caribbean	799.316	57.456(7.188%)	1193.876(149.362%)	-452.015(-56.55%)	324.669	18.263(5.625%)	484.728(149.299%)	-178.323(-54.925%)	474.648	38.631(8.139%)	713.488(150.32%)	-277.471(-58.458%)
Central Asia	1770.33	-216.144(-12.209%)	1607.355(90.794%)	379.121(21.415%)	983.453	-42.867(-4.359%)	858.252(87.269%)	168.068(17.09%)	786.878	-158.575(-20.152%)	758.584(96.404%)	186.87(23.748%)
Central Europe	116.104	699.436(602.423%)	1853.229(1596.182%)	-2436.561(-2098.606%)	89.9	238.861(265.698%)	824.666(917.319%)	-973.627(-1083.017%)	26.204	464.291(1771.81%)	1023.118(3904.384%)	-1461.204(-5576.195%)
Central Latin America	7224.62	419.112(5.801%)	5990.729(82.921%)	814.774(11.278%)	3006.54	135.828(4.518%)	2319.755(77.157%)	550.959(18.325%)	4218.07	288.756(6.846%)	3710.786(87.973%)	218.532(5.181%)
Central Sub-Saharan Africa	786.764	-39.392(-5.007%)	960.29(122.056%)	-134.134(-17.049%)	433.714	-50.645(-11.677%)	548.969(126.574%)	-64.61(-14.897%)	353.05	1.416(0.401%)	415.56(117.706%)	-63.926(-18.107%)
East Asia	-82026.8	33825.612(-41.237%)	163934.566(-199.855%)	-279786.988(341.092%)	-34159.8	18773.127(-54.957%)	76335.319(-223.465%)	-129268.258(378.422%)	-47867	15202.946(-31.761%)	87912.541(-183.66%)	-150982.485(315.421%)
Eastern Europe	3868.66	1595.925(41.253%)	2470.546(63.86%)	-197.806(-5.113%)	1741.72	700.555(40.222%)	1323.766(76.004%)	-282.605(-16.226%)	2126.95	1038.162(48.81%)	1172.102(55.107%)	-83.315(-3.917%)
Eastern Sub-Saharan Africa	1304.85	-88.54(-6.785%)	3013.539(230.949%)	-1620.151(-124.164%)	702.14	-97.714(-13.917%)	1896.714(270.133%)	-1096.86(-156.217%)	602.708	-10.494(-1.741%)	1080.67(179.303%)	-467.469(-77.561%)
High-income Asia Pacific	1130.27	5056.278(447.353%)	9669.752(855.529%)	-13595.765(-1202.882%)	403.141	1066.476(264.542%)	3643.56(903.794%)	-4306.895(-1068.336%)	727.125	3767.717(518.166%)	5905.41(812.159%)	-8946.002(-1230.325%)
High-income North America	7972.02	611.298(7.668%)	8449.16(105.985%)	-1088.438(-13.653%)	4050.23	436.84(10.786%)	3327.436(82.154%)	285.958(7.06%)	3921.78	175.028(4.463%)	4985.108(127.113%)	-1238.35(-31.576%)
North Africa and Middle East	2298.91	28.585(1.243%)	10309.325(448.445%)	-8039.004(-349.688%)	677.331	-22.598(-3.336%)	5664.082(836.235%)	-4964.152(-732.899%)	1621.57	50.042(3.086%)	4659.401(287.338%)	-3087.869(-190.424%)
Oceania	218.974	3.453(1.577%)	365.657(166.987%)	-150.136(-68.564%)	99.326	1.927(1.94%)	165.462(166.584%)	-68.063(-68.524%)	119.647	0.007(0.006%)	200.315(167.421%)	-80.674(-67.426%)
South Asia	23824.8	2854.707(11.982%)	40619.287(170.492%)	-19649.21(-82.474%)	10735.3	1478.184(13.769%)	21784.051(202.921%)	-12526.979(-116.69%)	13089.5	1279.682(9.776%)	18329.499(140.032%)	-6519.654(-49.808%)
Southeast Asia	13341.5	954.51(7.154%)	24756.246(185.558%)	-12369.27(-92.713%)	5847.45	204.506(3.497%)	11541.55(197.377%)	-5898.603(-100.875%)	7494.03	789.556(10.536%)	13213.407(176.319%)	-6508.931(-86.855%)
Southern Latin America	-563.22	232.564(-41.292%)	2175.603(-386.279%)	-2971.388(527.571%)	-292.586	83.487(-28.534%)	945.559(-323.173%)	-1321.633(451.707%)	-270.634	147.471(-54.491%)	1230.498(-454.673%)	-1648.603(609.163%)
Southern Sub-Saharan Africa	579.527	-13.516(-2.332%)	492.002(84.897%)	101.041(17.435%)	238.006	-10.001(-4.202%)	228.424(95.974%)	19.583(8.228%)	341.521	-4.773(-1.398%)	262.677(76.914%)	83.617(24.484%)
Tropical Latin America	6578.78	456.269(6.935%)	8019.628(121.901%)	-1897.118(-28.837%)	2274.88	171.031(7.518%)	2990.608(131.463%)	-886.764(-38.981%)	4303.9	277.371(6.445%)	5072.821(117.866%)	-1046.288(-24.31%)
Western Europe	3180.09	2953.292(92.868%)	7569.868(238.04%)	-7343.075(-230.908%)	2702.7	1344.888(49.761%)	3173.05(117.403%)	-1815.233(-67.164%)	477.381	1573.664(329.646%)	4215.854(883.122%)	-5312.137(-1112.768%)
Western Sub-Saharan Africa	1328.09	-146.26(-11.013%)	2679.564(201.762%)	-1205.219(-90.749%)	595.853	-31.169(-5.231%)	1302.873(218.657%)	-675.851(-113.426%)	732.231	-138.12(-18.863%)	1331.856(181.89%)	-461.504(-63.027%)
