# Supplementary material for: Insights into the epidemiological analysis of subarachnoid hemorrhage burden and trends in middle-aged and elderly populations: a global perspective from the Global Burden of Disease Study 2021
Source: Front Neurol. 2025 Aug 18;16:1518319. doi: 10.3389/fneur.2025.1518319 (PMC12400870; doi:10.3389/fneur.2025.1518319)
Supplement: SUPPLEMENTARY TABLE S10 — Absolute and relative inequality index of incidence, prevalence, mortality, and DALYs in all regions for both sexes, 1990 vs 2021. [file Table_10.XLSX]

## Sheet: Sheet1
Loctaion	Both				Male				Female
	Overll difference	Aging (percent change of Aging%)	Population (percent change of Population%)	Epidemiological change (percent change of Epidemiological change%)	Overll difference	Aging (percent change of Aging%)	Population (percent change of Population%)	Epidemiological change (percent change of Epidemiological change%)	Overll difference	Aging (percent change of Aging%)	Population (percent change of Population%)	Epidemiological change (percent change of Epidemiological change%)
01 Global	-184842	203038.373(-109.845%)	6911373.895(-3739.081%)	-7299253.803(3948.925%)	-37946.3	129547.07(-341.396%)	3388240.4(-8929.047%)	-3555733.743(9370.443%)	-146895	72071.709(-49.063%)	3523552.649(-2398.684%)	-3742519.621(2547.747%)
02 High SDI	53538.8	49716.96(92.862%)	766529.728(1431.728%)	-762707.896(-1424.589%)	67074.8	16882.102(25.169%)	336851.911(502.204%)	-286659.246(-427.373%)	-13536	26715.265(-197.365%)	420548.183(-3106.892%)	-460799.423(3404.257%)
03 High-middle SDI	-435106	60068.736(-13.806%)	1290242.881(-296.535%)	-1785418.095(410.34%)	-218706	43316.159(-19.806%)	678566.615(-310.264%)	-940589.194(430.069%)	-216400	23729.285(-10.965%)	617612.656(-285.403%)	-857742(396.369%)
04 Middle SDI	-647246	201340.976(-31.107%)	3856789.786(-595.877%)	-4705376.931(726.984%)	-263850	107422.895(-40.714%)	1806406.287(-684.634%)	-2177679.223(825.347%)	-383396	89082.267(-23.235%)	2053068.978(-535.495%)	-2525547.372(658.731%)
05 Low-middle SDI	655341	14491.34(2.211%)	1170584.196(178.622%)	-529734.655(-80.833%)	281082	5154.196(1.834%)	589645.876(209.778%)	-313718.537(-111.611%)	374259	9246.279(2.471%)	574408.434(153.479%)	-209395.366(-55.949%)
06 Low SDI	187679	-5386.994(-2.87%)	329781.216(175.716%)	-136715.449(-72.845%)	95950.6	-3756.514(-3.915%)	185422.586(193.248%)	-85715.429(-89.333%)	91728.1	-1708.758(-1.863%)	142046.45(154.856%)	-48609.562(-52.993%)
Andean Latin America	41979	853.98(2.034%)	58848.774(140.186%)	-17723.803(-42.221%)	15449.1	290.195(1.878%)	23772.842(153.879%)	-8613.938(-55.757%)	26529.9	548.899(2.069%)	35231.422(132.799%)	-9250.469(-34.868%)
Australasia	4654.68	1171.573(25.17%)	20301.307(436.148%)	-16818.195(-361.318%)	3022.32	572.491(18.942%)	8017.957(265.291%)	-5568.126(-184.233%)	1632.36	443.553(27.172%)	12210.099(748.002%)	-11021.29(-675.174%)
Caribbean	21885	406.28(1.856%)	34304.637(156.75%)	-12825.963(-58.606%)	8795.51	179.272(2.038%)	13730.097(156.103%)	-5113.856(-58.142%)	13089.4	199.884(1.527%)	20710.085(158.22%)	-7820.527(-59.747%)
Central Asia	45950.9	-2156.099(-4.692%)	44330.92(96.475%)	3776.081(8.218%)	27597.5	-378.694(-1.372%)	25170.987(91.207%)	2805.214(10.165%)	18353.4	-1790.575(-9.756%)	19614.498(106.871%)	529.472(2.885%)
Central Europe	-27150.3	786.214(-2.896%)	49235.064(-181.342%)	-77171.613(284.238%)	-8385.76	-42.373(0.505%)	22968.066(-273.894%)	-31311.452(373.388%)	-18764.6	787.283(-4.196%)	26206.749(-139.661%)	-45758.609(243.856%)
Central Latin America	186719	4167.924(2.232%)	171684.665(91.948%)	10866.766(5.82%)	79332.9	1342.037(1.692%)	66871.493(84.292%)	11119.394(14.016%)	107386	2860.504(2.664%)	105917.477(98.632%)	-1391.552(-1.296%)
Central Sub-Saharan Africa	25806.9	-936.612(-3.629%)	30844.13(119.519%)	-4100.574(-15.889%)	14669.1	-798.651(-5.444%)	17512.287(119.382%)	-2044.571(-13.938%)	11137.9	-209.389(-1.88%)	13461.241(120.86%)	-2113.974(-18.98%)
East Asia	-2.02605e+06	365744.311(-18.052%)	3779341.013(-186.537%)	-6171136.003(304.589%)	-910663	215678.449(-23.684%)	1813523.727(-199.143%)	-2939864.98(322.827%)	-1.11539e+06	151588.501(-13.591%)	1968489.075(-176.485%)	-3235465.451(290.075%)
Eastern Europe	58666.6	9303.642(15.858%)	61805.811(105.351%)	-12442.81(-21.209%)	35731.6	3785.438(10.594%)	37168.477(104.021%)	-5222.333(-14.615%)	22935.1	6937.581(30.249%)	26644.97(116.176%)	-10647.49(-46.425%)
Eastern Sub-Saharan Africa	44843.6	-2218.946(-4.948%)	94516.058(210.768%)	-47453.555(-105.82%)	25072.3	-1851.394(-7.384%)	58392.707(232.897%)	-31469.029(-125.513%)	19771.3	-537.769(-2.72%)	35125.848(177.661%)	-14816.805(-74.941%)
High-income Asia Pacific	-20192.2	46258.479(-229.091%)	262439.397(-1299.71%)	-328890.031(1628.801%)	-5031.02	3233.345(-64.268%)	112167.65(-2229.521%)	-120432.016(2393.789%)	-15161.1	38198.646(-251.951%)	148342.162(-978.437%)	-201701.943(1330.388%)
High-income North America	151576	7200.167(4.75%)	216445.783(142.797%)	-72070.287(-47.547%)	79857.3	3985.156(4.99%)	87534.049(109.613%)	-11661.945(-14.603%)	71718.4	3040.703(4.24%)	125902.388(175.551%)	-57224.687(-79.791%)
North Africa and Middle East	59831.7	-2054.549(-3.434%)	280781.56(469.286%)	-218895.326(-365.852%)	17889.6	-2149.023(-12.013%)	151378.341(846.181%)	-131339.715(-734.168%)	41942.1	-44.833(-0.107%)	129638.56(309.089%)	-87651.645(-208.983%)
Oceania	6995.02	-2.071(-0.03%)	11425.391(163.336%)	-4428.299(-63.306%)	3496.26	33.464(0.957%)	5583.784(159.707%)	-2120.988(-60.664%)	3498.76	-70.126(-2.004%)	5843.182(167.007%)	-2274.296(-65.003%)
South Asia	665253	19894.744(2.991%)	1200589.932(180.471%)	-555231.225(-83.462%)	301405	10566.811(3.506%)	641664.944(212.891%)	-350826.318(-116.397%)	363848	8994.137(2.472%)	544913.33(149.764%)	-190059.453(-52.236%)
Southeast Asia	378304	10130.76(2.678%)	704201.154(186.147%)	-336027.886(-88.825%)	180751	2236.941(1.238%)	342650.56(189.571%)	-164136.731(-90.808%)	197553	8814.657(4.462%)	361630.134(183.055%)	-172891.533(-87.516%)
Southern Latin America	-22412	805.423(-3.594%)	60069.145(-268.023%)	-83286.528(371.616%)	-11559	371.762(-3.216%)	26803.016(-231.88%)	-38733.772(335.096%)	-10853	403.775(-3.72%)	33273.341(-306.583%)	-44530.083(410.303%)
Southern Sub-Saharan Africa	17758.8	-109.135(-0.615%)	15500.571(87.284%)	2367.341(13.331%)	7705.06	-91.371(-1.186%)	7275.144(94.42%)	521.283(6.765%)	10053.7	-24.761(-0.246%)	8197.354(81.536%)	1881.126(18.711%)
Tropical Latin America	159660	-40.298(-0.025%)	244850.086(153.357%)	-85149.313(-53.331%)	52108.2	380.367(0.73%)	92419.064(177.36%)	-40691.196(-78.09%)	107552	-655.915(-0.61%)	153692.001(142.9%)	-45483.846(-42.29%)
Western Europe	-7000.37	21368.222(-305.244%)	179388.941(-2562.563%)	-207757.534(2967.808%)	22340.9	10541.123(47.183%)	80716.441(361.295%)	-68916.672(-308.478%)	-29341.3	9706.598(-33.082%)	95756.608(-326.355%)	-134804.469(459.436%)
Western Sub-Saharan Africa	48078.9	-1777.777(-3.698%)	85563.749(177.965%)	-35707.099(-74.268%)	22468.5	-629.762(-2.803%)	42676.684(189.94%)	-19578.43(-87.137%)	25610.4	-1733.102(-6.767%)	41059.643(160.324%)	-13716.159(-53.557%)
