# Supplementary material for: Insights into the epidemiological analysis of subarachnoid hemorrhage burden and trends in middle-aged and elderly populations: a global perspective from the Global Burden of Disease Study 2021
Source: Front Neurol. 2025 Aug 18;16:1518319. doi: 10.3389/fneur.2025.1518319 (PMC12400870; doi:10.3389/fneur.2025.1518319)
Supplement: SUPPLEMENTARY TABLE S12 — Frontier analysis and effective differences in the prevalence of middle-aged and elderly subarachnoid hemorrhage by country or region. [file Table_12.XLSX]

## Sheet: Incidence
Location	SDI	Rate of Incidence	Frontier Incidence	Effective difference	Effective difference rank (Age-standardized Incidence rank)
Afghanistan	0.3372	21.558_x000D_(15.783 to 28.919)	10.889	10.669	114 (125)
Albania	0.70685	16.714_x000D_(12.393 to 21.905)	8.886	7.828	84 (83)
Algeria	0.659501	14.071_x000D_(10.079 to 19.191)	9.071	5	50 (53)
American Samoa	0.723728	25.413_x000D_(19.108 to 33.117)	8.624	16.789	157 (156)
Andorra	0.869444	14.501_x000D_(10.161 to 19.905)	8.335	6.166	64 (58)
Angola	0.453722	15.756_x000D_(10.87 to 22.185)	9.688	6.069	63 (73)
Antigua and Barbuda	0.749887	24.469_x000D_(18.299 to 31.382)	8.624	15.845	154 (151)
Argentina	0.723123	26.16_x000D_(20.014 to 33.867)	8.656	17.504	163 (160)
Armenia	0.701833	13.358_x000D_(10.238 to 17.247)	8.907	4.452	44 (46)
Australia	0.844253	15.145_x000D_(10.981 to 20.53)	8.335	6.811	72 (65)
Austria	0.853837	22.641_x000D_(16.805 to 30.02)	8.277	14.364	140 (133)
Azerbaijan	0.694851	12.79_x000D_(8.901 to 17.742)	8.769	4.021	40 (37)
Bahamas	0.805021	19.842_x000D_(14.598 to 26.15)	8.277	11.565	120 (111)
Bahrain	0.753043	8.781_x000D_(6.203 to 11.923)	8.623	0.158	4 (2)
Bangladesh	0.492421	31.444_x000D_(22.713 to 42.709)	9.062	22.382	182 (183)
Barbados	0.746749	23.506_x000D_(17.701 to 30.636)	8.624	14.882	145 (141)
Belarus	0.784485	16.552_x000D_(12.545 to 21.613)	8.613	7.938	85 (81)
Belgium	0.853654	14.095_x000D_(10.312 to 18.868)	8.277	5.817	59 (54)
Belize	0.610229	19.13_x000D_(14.135 to 25.187)	9.063	10.067	111 (108)
Benin	0.373487	12.062_x000D_(7.959 to 17.768)	10.889	1.173	12 (26)
Bermuda	0.821365	17.906_x000D_(12.804 to 24.339)	8.277	9.629	106 (95)
Bhutan	0.473062	19.021_x000D_(13.605 to 25.622)	9.058	9.963	108 (106)
Bolivia (Plurinational State of)	0.599011	35.891_x000D_(26.526 to 47.758)	9.065	26.826	192 (192)
Bosnia and Herzegovina	0.723078	18.927_x000D_(14.756 to 23.985)	8.669	10.258	112 (105)
Botswana	0.642722	15.299_x000D_(10.661 to 21.173)	9.046	6.252	66 (67)
Brazil	0.653044	24.645_x000D_(17.318 to 34.227)	9.1	15.545	151 (153)
Brunei Darussalam	0.810234	45.127_x000D_(34.11 to 58.485)	8.451	36.676	202 (200)
Bulgaria	0.768151	19.891_x000D_(15.872 to 24.831)	8.611	11.28	118 (112)
Burkina Faso	0.285118	10.967_x000D_(7.155 to 16.036)	10.889	0.078	2 (11)
Burundi	0.289374	20.457_x000D_(13.626 to 29.895)	10.889	9.568	104 (120)
Cabo Verde	0.533535	10.964_x000D_(6.966 to 16.178)	9.052	1.912	22 (10)
Cambodia	0.473621	28.345_x000D_(21.085 to 37.707)	9.156	19.189	169 (171)
Cameroon	0.479691	11.68_x000D_(7.806 to 16.818)	9.055	2.625	28 (21)
Canada	0.873171	16.598_x000D_(12.053 to 22.381)	8.277	8.321	88 (82)
Central African Republic	0.309168	19.63_x000D_(13.496 to 27.952)	10.813	8.818	92 (109)
Chad	0.240436	12.642_x000D_(8.478 to 18.131)	11.185	1.457	16 (34)
Chile	0.771515	23.589_x000D_(17.572 to 30.748)	8.62	14.969	146 (142)
China	0.72163	20.798_x000D_(14.777 to 28.486)	8.625	12.173	126 (122)
Colombia	0.655443	36.099_x000D_(27.639 to 46.505)	9.053	27.046	193 (193)
Comoros	0.475979	18.217_x000D_(12.366 to 26.291)	9.096	9.121	99 (97)
Congo	0.583075	15.411_x000D_(10.672 to 21.655)	9.04	6.371	67 (68)
Cook Islands	0.77911	19.635_x000D_(13.941 to 26.808)	8.426	11.209	115 (110)
Costa Rica	0.70034	23.833_x000D_(17.435 to 32)	8.815	15.018	147 (147)
Coted'Ivoire	0.425942	11.16_x000D_(7.432 to 16.306)	10.517	0.643	9 (14)
Croatia	0.798341	13.575_x000D_(10.965 to 16.829)	8.335	5.24	52 (50)
Cuba	0.66873	17.975_x000D_(13.044 to 24.369)	9.049	8.927	95 (96)
Cyprus	0.835631	17.334_x000D_(12.675 to 23.255)	8.364	8.97	96 (88)
Czechia	0.82845	13.232_x000D_(10.042 to 17.395)	8.364	4.868	48 (44)
Democratic People's Republic of Korea	0.569855	31.229_x000D_(22.855 to 41.719)	9.091	22.138	181 (182)
Democratic Republic of the Congo	0.38318	20.04_x000D_(13.497 to 28.947)	10.814	9.226	101 (113)
Denmark	0.896424	18.34_x000D_(13.607 to 24.517)	8.32	10.019	110 (99)
Djibouti	0.487958	18.708_x000D_(12.59 to 26.543)	9.049	9.659	107 (102)
Dominica	0.746967	20.311_x000D_(14.821 to 27.242)	8.623	11.687	121 (116)
Dominican Republic	0.619388	25.646_x000D_(18.997 to 34.134)	9.094	16.553	156 (158)
Ecuador	0.661017	35.245_x000D_(26.465 to 45.676)	9.054	26.191	191 (190)
Egypt	0.606787	12.145_x000D_(8.833 to 16.122)	9.068	3.077	32 (28)
El Salvador	0.563775	23.316_x000D_(16.937 to 30.955)	9.064	14.252	138 (139)
Equatorial Guinea	0.657857	12.813_x000D_(8.485 to 18.498)	9.062	3.751	37 (38)
Eritrea	0.403864	20.352_x000D_(13.89 to 29.041)	10.809	9.543	103 (118)
Estonia	0.844918	13.733_x000D_(9.949 to 18.621)	8.277	5.456	54 (52)
Eswatini	0.58546	14.647_x000D_(10.47 to 20.104)	9.07	5.577	57 (60)
Ethiopia	0.358823	16.526_x000D_(11.103 to 23.771)	10.915	5.611	58 (80)
Fiji	0.675052	38.992_x000D_(29.919 to 50.342)	9.029	29.964	197 (197)
Finland	0.859831	25.497_x000D_(19.226 to 33.378)	8.393	17.104	160 (157)
France	0.838365	15.792_x000D_(11.811 to 20.869)	8.277	7.515	82 (74)
Gabon	0.634691	14.57_x000D_(9.911 to 20.77)	9.067	5.503	56 (59)
Gambia	0.409714	11.684_x000D_(7.681 to 17.087)	10.754	0.929	11 (22)
Georgia	0.732474	41.567_x000D_(33.243 to 51.511)	8.624	32.943	198 (198)
Germany	0.902957	14.874_x000D_(10.634 to 20.442)	8.335	6.539	71 (61)
Ghana	0.56493	13.089_x000D_(8.803 to 18.819)	9.059	4.03	41 (41)
Greece	0.791854	17.327_x000D_(12.545 to 23.433)	8.278	9.049	98 (87)
Greenland	0.82621	31.611_x000D_(24.928 to 39.658)	8.364	23.247	184 (184)
Grenada	0.668993	23.854_x000D_(18.219 to 30.58)	9.097	14.757	144 (148)
Guam	0.803982	20.292_x000D_(14.842 to 27.245)	8.509	11.783	124 (115)
Guatemala	0.539972	19.042_x000D_(13.838 to 25.573)	9.053	9.989	109 (107)
Guinea	0.336401	13.505_x000D_(9.067 to 19.769)	10.813	2.692	29 (49)
Guinea-Bissau	0.35311	12.664_x000D_(8.475 to 18.417)	10.889	1.776	21 (35)
Guyana	0.650812	26.434_x000D_(20.213 to 33.852)	9.057	17.377	161 (162)
Haiti	0.448278	35.479_x000D_(25.55 to 48.282)	10.1	25.378	189 (191)
Honduras	0.513037	33.072_x000D_(24.411 to 43.642)	9.049	24.023	185 (185)
Hungary	0.790755	12.775_x000D_(9.855 to 16.494)	8.279	4.496	45 (36)
Iceland	0.876362	17.295_x000D_(12.368 to 23.853)	8.422	8.873	94 (86)
India	0.575402	18.676_x000D_(13.035 to 26.018)	9.063	9.612	105 (101)
Indonesia	0.656868	27.414_x000D_(19.407 to 37.923)	9.067	18.347	168 (168)
Iran (Islamic Republic of)	0.697207	10.146_x000D_(6.964 to 14.279)	8.882	1.264	14 (6)
Iraq	0.662626	10.762_x000D_(7.781 to 14.473)	9.095	1.667	20 (8)
Ireland	0.873754	18.792_x000D_(13.959 to 24.912)	8.335	10.457	113 (103)
Israel	0.809012	13.117_x000D_(9.155 to 18.201)	8.451	4.665	47 (43)
Italy	0.805774	11.848_x000D_(8.749 to 15.577)	8.364	3.484	35 (24)
Jamaica	0.683263	26.873_x000D_(20.39 to 34.971)	9.029	17.844	166 (166)
Japan	0.871242	43.904_x000D_(31.877 to 59.462)	8.538	35.366	199 (199)
Jordan	0.725307	8.796_x000D_(6.12 to 12.277)	8.624	0.172	5 (3)
Kazakhstan	0.725144	25.691_x000D_(19.785 to 32.883)	8.624	17.067	158 (159)
Kenya	0.523768	16.032_x000D_(10.883 to 22.956)	9.057	6.976	75 (75)
Kiribati	0.527187	45.339_x000D_(33.847 to 59.611)	9.043	36.296	201 (202)
Kuwait	0.846651	11.068_x000D_(7.757 to 15.373)	8.451	2.617	27 (12)
Kyrgyzstan	0.603979	21.997_x000D_(16.99 to 28.264)	9.043	12.954	130 (128)
Lao People's Democratic Republic	0.489136	24.534_x000D_(17.918 to 33.069)	9.093	15.441	150 (152)
Latvia	0.830664	15.581_x000D_(11.6 to 20.368)	8.451	7.13	78 (70)
Lebanon	0.744746	11.182_x000D_(7.816 to 15.542)	8.623	2.559	26 (15)
Lesotho	0.510393	17.809_x000D_(12.783 to 24.09)	9.067	8.742	91 (93)
Liberia	0.352442	12.504_x000D_(8.141 to 18.275)	10.889	1.615	18 (32)
Libya	0.725771	10.137_x000D_(7.037 to 14.121)	8.624	1.513	17 (5)
Lithuania	0.856484	14.285_x000D_(10.722 to 18.711)	8.335	5.95	62 (56)
Luxembourg	0.884429	12.356_x000D_(8.785 to 17.007)	8.538	3.818	38 (31)
Madagascar	0.400247	24.025_x000D_(16.227 to 34.313)	10.861	13.164	133 (150)
Malawi	0.384554	17.866_x000D_(11.846 to 25.878)	10.884	6.982	76 (94)
Malaysia	0.742524	21.308_x000D_(15.712 to 28.608)	8.623	12.684	127 (124)
Maldives	0.650887	20.813_x000D_(14.961 to 28.441)	9.056	11.757	123 (123)
Mali	0.26858	11.435_x000D_(7.471 to 16.843)	10.967	0.467	8 (19)
Malta	0.801585	13.715_x000D_(9.424 to 19.228)	8.407	5.308	53 (51)
Marshall Islands	0.574091	45.2_x000D_(34.107 to 59.317)	9.054	36.146	200 (201)
Mauritania	0.498945	11.327_x000D_(7.348 to 16.671)	9.086	2.241	23 (16)
Mauritius	0.71826	23.697_x000D_(17.634 to 30.912)	8.678	15.019	148 (145)
Mexico	0.664575	23.393_x000D_(16.317 to 32.488)	9.044	14.349	139 (140)
Micronesia (Federated States of)	0.587535	45.868_x000D_(34.401 to 60.252)	9.045	36.823	203 (203)
Monaco	0.908263	12.854_x000D_(8.944 to 17.905)	8.335	4.52	46 (40)
Mongolia	0.617622	36.201_x000D_(27.906 to 46.15)	9.069	27.132	194 (194)
Montenegro	0.795801	11.424_x000D_(8.562 to 15.002)	8.278	3.145	33 (17)
Morocco	0.562698	16.308_x000D_(11.986 to 21.699)	9.068	7.24	79 (78)
Mozambique	0.326463	22.148_x000D_(15.185 to 31.306)	10.89	11.258	116 (130)
Myanmar	0.533901	23.26_x000D_(16.948 to 30.942)	9.068	14.192	137 (138)
Namibia	0.617565	14.968_x000D_(10.547 to 20.629)	9.065	5.903	60 (62)
Nauru	0.625178	29.646_x000D_(21.723 to 39.6)	9.066	20.58	175 (176)
Nepal	0.433175	23.092_x000D_(16.461 to 31.876)	9.981	13.111	132 (136)
Netherlands	0.888464	15.745_x000D_(11.498 to 21.251)	8.393	7.352	81 (72)
New Zealand	0.849442	14.481_x000D_(10.448 to 19.594)	8.277	6.204	65 (57)
Nicaragua	0.523958	25.071_x000D_(18.321 to 33.549)	9.046	16.025	155 (155)
Niger	0.168073	13.091_x000D_(8.602 to 19.132)	12.394	0.697	10 (42)
Nigeria	0.503391	9.338_x000D_(6.114 to 13.697)	9.051	0.287	6 (4)
Niue	0.726222	28.334_x000D_(20.848 to 37.601)	8.624	19.71	171 (169)
North Macedonia	0.75063	33.845_x000D_(27.104 to 41.883)	8.623	25.222	188 (188)
Northern Mariana Islands	0.771535	28.945_x000D_(21.685 to 37.857)	8.61	20.335	174 (174)
Norway	0.916133	16.968_x000D_(11.794 to 23.831)	8.509	8.459	89 (84)
Oman	0.773392	31.137_x000D_(23.718 to 39.8)	8.622	22.514	183 (181)
Pakistan	0.504029	24.779_x000D_(17.463 to 34.201)	9.065	15.714	153 (154)
Palau	0.754047	30.146_x000D_(22.433 to 39.802)	8.623	21.523	179 (179)
Palestine	0.631012	10.68_x000D_(7.435 to 14.678)	9.053	1.626	19 (7)
Panama	0.708865	29.831_x000D_(22.162 to 39.071)	8.789	21.042	177 (177)
Papua New Guinea	0.417797	27.048_x000D_(19.493 to 36.069)	9.967	17.082	159 (167)
Paraguay	0.635718	26.713_x000D_(20.361 to 34.206)	9.066	17.647	164 (165)
Peru	0.662054	21.956_x000D_(16.134 to 29.146)	9.053	12.903	129 (127)
Philippines	0.651219	21.787_x000D_(15.267 to 30.331)	9.07	12.717	128 (126)
Poland	0.812043	13.275_x000D_(9.332 to 18.513)	8.277	4.998	49 (45)
Portugal	0.744152	14.12_x000D_(10.384 to 18.329)	8.623	5.497	55 (55)
Puerto Rico	0.825526	16.4_x000D_(11.53 to 22.653)	8.354	8.046	87 (79)
Qatar	0.846861	17.544_x000D_(12.967 to 23.314)	8.364	9.18	100 (91)
Republic of Korea	0.886675	29.427_x000D_(21.477 to 39.362)	8.277	21.15	178 (175)
Republic of Moldova	0.732215	11.676_x000D_(8.488 to 15.662)	8.623	3.053	31 (20)
Romania	0.768454	26.251_x000D_(21.47 to 31.935)	8.589	17.662	165 (161)
Russian Federation	0.808536	23.924_x000D_(17.116 to 32.783)	8.335	15.589	152 (149)
Rwanda	0.435589	18.623_x000D_(12.726 to 26.514)	10.003	8.62	90 (100)
Saint Kitts and Nevis	0.754987	23.801_x000D_(18.119 to 30.603)	8.623	15.178	149 (146)
Saint Lucia	0.67251	22.099_x000D_(16.592 to 28.896)	9.06	13.039	131 (129)
Saint Vincent and the Grenadines	0.637196	18.33_x000D_(13.68 to 23.918)	9.056	9.274	102 (98)
Samoa	0.593393	33.795_x000D_(24.76 to 45.363)	9.049	24.746	187 (187)
San Marino	0.888005	12.815_x000D_(8.739 to 18.071)	8.364	4.451	43 (39)
Sao Tome and Principe	0.505414	12.641_x000D_(8.35 to 18.502)	9.07	3.571	36 (33)
Saudi Arabia	0.815143	8.39_x000D_(5.78 to 11.772)	8.278	0.112	3 (1)
Senegal	0.408054	11.157_x000D_(7.309 to 16.394)	10.754	0.403	7 (13)
Serbia	0.792416	26.497_x000D_(21.562 to 32.37)	8.364	18.133	167 (163)
Seychelles	0.730151	15.53_x000D_(10.759 to 21.755)	8.624	6.906	74 (69)
Sierra Leone	0.358666	12.203_x000D_(8.054 to 17.865)	10.811	1.392	15 (29)
Singapore	0.856098	22.373_x000D_(15.524 to 31.339)	8.393	13.98	136 (131)
Slovakia	0.810611	11.832_x000D_(8.816 to 15.78)	8.451	3.381	34 (23)
Slovenia	0.842431	10.79_x000D_(7.783 to 14.661)	8.393	2.397	24 (9)
Solomon Islands	0.42936	60.203_x000D_(44.905 to 79.193)	9.985	50.218	204 (204)
Somalia	0.0776881	22.691_x000D_(14.897 to 33.445)	22.691	0	1 (134)
South Africa	0.679627	11.426_x000D_(7.715 to 16.317)	9.002	2.425	25 (18)
South Sudan	0.278371	17.238_x000D_(11.527 to 24.825)	10.813	6.425	69 (85)
Spain	0.769284	15.024_x000D_(11.229 to 19.852)	8.615	6.409	68 (64)
Sri Lanka	0.701535	28.335_x000D_(20.798 to 37.781)	8.678	19.657	170 (170)
Sudan	0.54195	14.973_x000D_(10.729 to 20.217)	9.055	5.918	61 (63)
Suriname	0.633666	23.688_x000D_(17.7 to 31.18)	9.1	14.588	141 (144)
Sweden	0.88688	16.281_x000D_(11.29 to 22.885)	8.277	8.003	86 (77)
Switzerland	0.933059	13.385_x000D_(9.512 to 18.527)	8.277	5.108	51 (48)
Syrian Arab Republic	0.623004	11.887_x000D_(8.562 to 16.182)	9.042	2.844	30 (25)
Taiwan (Province of China)	0.874747	20.258_x000D_(14.592 to 27.43)	8.393	11.865	125 (114)
Tajikistan	0.541511	30.636_x000D_(23.271 to 39.648)	9.071	21.565	180 (180)
Thailand	0.682548	33.289_x000D_(25.182 to 42.968)	8.845	24.444	186 (186)
Timor-Leste	0.444668	23.595_x000D_(17.031 to 31.849)	10.083	13.512	135 (143)
Togo	0.408534	12.125_x000D_(8.024 to 17.662)	10.871	1.254	13 (27)
Tokelau	0.686426	29.981_x000D_(21.673 to 40.515)	8.995	20.986	176 (178)
Tonga	0.62635	22.415_x000D_(16.02 to 30.527)	9.048	13.367	134 (132)
Trinidad and Tobago	0.768763	23.228_x000D_(17.276 to 30.002)	8.623	14.605	142 (137)
Tunisia	0.682432	13.375_x000D_(9.509 to 18.194)	8.976	4.4	42 (47)
Turkey	0.712693	15.257_x000D_(11.3 to 19.893)	8.746	6.512	70 (66)
Turkmenistan	0.682161	28.738_x000D_(22.02 to 37.086)	8.978	19.76	172 (172)
Tuvalu	0.576621	37.735_x000D_(27.565 to 50.624)	9.055	28.68	196 (196)
Uganda	0.423261	17.388_x000D_(11.671 to 24.906)	10.507	6.881	73 (90)
Ukraine	0.760774	20.358_x000D_(14.351 to 27.981)	8.624	11.734	122 (119)
United Arab Emirates	0.849318	12.33_x000D_(8.788 to 16.782)	8.335	3.995	39 (30)
United Kingdom	0.859	17.346_x000D_(12.518 to 23.578)	8.509	8.837	93 (89)
United Republic of Tanzania	0.446568	17.569_x000D_(11.922 to 25.18)	9.926	7.643	83 (92)
United States Virgin Islands	0.821831	23.048_x000D_(16.982 to 30.277)	8.364	14.684	143 (135)
United States of America	0.862448	15.691_x000D_(10.964 to 21.821)	8.393	7.298	80 (71)
Uruguay	0.719283	34.206_x000D_(26.297 to 43.933)	8.734	25.472	190 (189)
Uzbekistan	0.662622	16.094_x000D_(12.177 to 20.864)	9.053	7.041	77 (76)
Vanuatu	0.473101	37.408_x000D_(27.639 to 50.161)	9.049	28.359	195 (195)
Venezuela (Bolivarian Republic of)	0.596513	28.935_x000D_(21.83 to 37.98)	9.047	19.888	173 (173)
Viet Nam	0.627934	26.527_x000D_(19.246 to 35.765)	9.047	17.48	162 (164)
Yemen	0.450376	18.907_x000D_(13.684 to 25.378)	9.862	9.045	97 (104)
Zambia	0.505949	20.318_x000D_(14.087 to 28.423)	9.057	11.261	117 (117)
Zimbabwe	0.473819	20.643_x000D_(14.534 to 28.384)	9.276	11.367	119 (121)
