# Supplementary material for: Insights into the epidemiological analysis of subarachnoid hemorrhage burden and trends in middle-aged and elderly populations: a global perspective from the Global Burden of Disease Study 2021
Source: Front Neurol. 2025 Aug 18;16:1518319. doi: 10.3389/fneur.2025.1518319 (PMC12400870; doi:10.3389/fneur.2025.1518319)
Supplement: SUPPLEMENTARY TABLE S13 — Frontier analysis and effective differences in the mortality of middle-aged and elderly subarachnoid hemorrhage by country or region. [file Table_13.XLSX]

## Sheet: Incidence
Location	SDI	Rate of Incidence	Frontier Incidence	Effective difference	Effective difference rank (Age-standardized Incidence rank)
Afghanistan	0.3372	189.27_x000D_(166.535 to 213.743)	186.321	2.95	8 (48)
Albania	0.70685	148.716_x000D_(133.208 to 164.88)	130.852	17.864	18 (14)
Algeria	0.659501	177.185_x000D_(159.676 to 195.188)	134.882	42.302	49 (41)
American Samoa	0.723728	358.999_x000D_(331.047 to 387.408)	127.444	231.555	175 (170)
Andorra	0.869444	222.385_x000D_(202.47 to 243.252)	121.637	100.748	105 (75)
Angola	0.453722	237.332_x000D_(214.561 to 260.592)	167.92	69.413	74 (96)
Antigua and Barbuda	0.749887	343.583_x000D_(316.913 to 369.231)	124.426	219.156	169 (165)
Argentina	0.723123	326.071_x000D_(287.395 to 376.815)	127.428	198.642	160 (155)
Armenia	0.701833	161.915_x000D_(147.729 to 177.215)	131.314	30.6	29 (26)
Australia	0.844253	215.75_x000D_(198.963 to 232.818)	121.716	94.034	97 (68)
Austria	0.853837	438.861_x000D_(406.864 to 469.62)	121.364	317.497	191 (187)
Azerbaijan	0.694851	155.548_x000D_(137.291 to 175.017)	131.819	23.729	23 (20)
Bahamas	0.805021	296.327_x000D_(273.505 to 319.753)	122.235	174.091	146 (141)
Bahrain	0.753043	122.654_x000D_(109.125 to 136.457)	122.654	0	2.5 (3)
Bangladesh	0.492421	314.293_x000D_(278.906 to 353.902)	156.297	157.996	141 (150)
Barbados	0.746749	349.872_x000D_(323.641 to 375.88)	124.432	225.44	171 (168)
Belarus	0.784485	164.838_x000D_(148.551 to 181.751)	122.977	41.861	47 (30)
Belgium	0.853654	183.594_x000D_(167.426 to 201.169)	121.684	61.91	68 (44)
Belize	0.610229	282.371_x000D_(260.572 to 304.469)	139.275	143.097	133 (135)
Benin	0.373487	215.006_x000D_(195.676 to 235.359)	177.78	37.225	39 (65)
Bermuda	0.821365	328.723_x000D_(306.217 to 352.567)	121.928	206.795	164 (159)
Bhutan	0.473062	199.522_x000D_(175.983 to 223.63)	163.932	35.59	36 (51)
Bolivia (Plurinational State of)	0.599011	451.218_x000D_(412.033 to 491.687)	139.16	312.057	189 (191)
Bosnia and Herzegovina	0.723078	164.137_x000D_(148.139 to 181.354)	127.552	36.585	38 (29)
Botswana	0.642722	215.256_x000D_(195.573 to 235.172)	137.358	77.897	79 (66)
Brazil	0.653044	279.956_x000D_(232.113 to 336.814)	136.096	143.861	134 (131)
Brunei Darussalam	0.810234	534.348_x000D_(493.623 to 578.465)	122.184	412.164	202 (201)
Bulgaria	0.768151	165.935_x000D_(149.616 to 183.547)	124.349	41.586	46 (32)
Burkina Faso	0.285118	201.261_x000D_(183.63 to 220.28)	191.404	9.857	11 (53)
Burundi	0.289374	278.409_x000D_(247.635 to 309.339)	193.254	85.155	87 (129)
Cabo Verde	0.533535	227.022_x000D_(208.52 to 245.726)	144.79	82.232	81 (82)
Cambodia	0.473621	264.338_x000D_(236.4 to 291.876)	165.279	99.059	104 (119)
Cameroon	0.479691	213.253_x000D_(194.613 to 232.353)	156.166	57.087	64 (62)
Canada	0.873171	260.77_x000D_(241.305 to 280.449)	121.572	139.198	130 (118)
Central African Republic	0.309168	249.51_x000D_(220.814 to 277.97)	188.365	61.145	67 (109)
Chad	0.240436	226.918_x000D_(206.468 to 246.936)	199.192	27.727	26 (81)
Chile	0.771515	290.917_x000D_(258.335 to 330.626)	124.336	166.581	144 (139)
China	0.72163	163.461_x000D_(133.746 to 198.276)	129.392	34.068	33 (27)
Colombia	0.655443	490.406_x000D_(456.682 to 524.715)	134.567	355.839	197 (197)
Comoros	0.475979	278.148_x000D_(251.293 to 305.482)	159.449	118.698	119 (128)
Congo	0.583075	227.651_x000D_(205.891 to 249.274)	139.142	88.51	91 (84)
Cook Islands	0.77911	348.561_x000D_(321.721 to 376.563)	124.225	224.337	170 (167)
Costa Rica	0.70034	403.463_x000D_(376.109 to 430.421)	131.793	271.67	182 (183)
Coted'Ivoire	0.425942	203.127_x000D_(185.019 to 221.184)	169.34	33.787	32 (55)
Croatia	0.798341	133.746_x000D_(121.121 to 147.263)	121.977	11.769	13 (6)
Cuba	0.66873	312.845_x000D_(291.935 to 335.074)	133.307	179.538	149 (149)
Cyprus	0.835631	226.568_x000D_(205.411 to 246.993)	121.52	105.049	109 (80)
Czechia	0.82845	157.065_x000D_(142.494 to 171.997)	121.544	35.521	35 (21)
Democratic People's Republic of Korea	0.569855	242.652_x000D_(214.269 to 272.181)	139.02	103.632	106 (104)
Democratic Republic of the Congo	0.38318	274.298_x000D_(244.404 to 304.679)	175.697	98.601	102 (126)
Denmark	0.896424	264.421_x000D_(242.199 to 287.979)	121.534	142.887	132 (120)
Djibouti	0.487958	279.446_x000D_(251.81 to 307.529)	155.784	123.662	123 (130)
Dominica	0.746967	306.182_x000D_(283.214 to 331.013)	124.845	181.336	151 (145)
Dominican Republic	0.619388	369.18_x000D_(340.861 to 398.595)	139.174	230.006	174 (173)
Ecuador	0.661017	529.039_x000D_(492.38 to 565.36)	134.757	394.282	200 (200)
Egypt	0.606787	140.06_x000D_(124.247 to 157.004)	139.249	0.811	6 (8)
El Salvador	0.563775	351.613_x000D_(326.188 to 377.196)	139.237	212.377	167 (169)
Equatorial Guinea	0.657857	200.392_x000D_(180.812 to 219.845)	134.222	66.17	73 (52)
Eritrea	0.403864	299.147_x000D_(270.315 to 328.396)	175.352	123.795	124 (143)
Estonia	0.844918	149.593_x000D_(132.479 to 167.404)	121.747	27.846	27 (16)
Eswatini	0.58546	195.096_x000D_(176.61 to 213.844)	139.067	56.029	63 (49)
Ethiopia	0.358823	231.043_x000D_(192.102 to 276.094)	182.336	48.707	57 (90)
Fiji	0.675052	443.753_x000D_(406.126 to 483.724)	133.02	310.733	188 (188)
Finland	0.859831	460.275_x000D_(430.658 to 492.794)	121.616	338.659	196 (192)
France	0.838365	233.351_x000D_(213.828 to 253.927)	121.724	111.627	115 (94)
Gabon	0.634691	227.385_x000D_(206.908 to 248.528)	138.713	88.672	92 (83)
Gambia	0.409714	216.576_x000D_(197.625 to 236.464)	173.624	42.952	51 (69)
Georgia	0.732474	341.642_x000D_(310.192 to 375.164)	125.098	216.544	168 (164)
Germany	0.902957	250.579_x000D_(230.713 to 271.386)	122.18	128.399	126 (111)
Ghana	0.56493	260.139_x000D_(239.09 to 281.579)	139.156	120.983	121 (116)
Greece	0.791854	283.777_x000D_(260.275 to 307.842)	122.259	161.518	143 (137)
Greenland	0.82621	291.617_x000D_(263.093 to 320.871)	121.728	169.889	145 (140)
Grenada	0.668993	336.359_x000D_(311.091 to 362.654)	133.283	203.075	162 (163)
Guam	0.803982	360.677_x000D_(334.742 to 386.359)	121.609	239.068	176 (171)
Guatemala	0.539972	323.226_x000D_(299.923 to 346.697)	142.918	180.308	150 (154)
Guinea	0.336401	242.49_x000D_(220.597 to 264.656)	184.99	57.5	65 (103)
Guinea-Bissau	0.35311	225.375_x000D_(204.107 to 246.126)	183.341	42.034	48 (79)
Guyana	0.650812	322.565_x000D_(295.842 to 349.677)	135.877	186.688	153 (153)
Haiti	0.448278	378.307_x000D_(335.3 to 422.073)	167.38	210.927	165 (176)
Honduras	0.513037	375.502_x000D_(341.071 to 409.141)	147.451	228.052	173 (175)
Hungary	0.790755	141.763_x000D_(128.342 to 155.931)	122.318	19.445	19 (10)
Iceland	0.876362	276.952_x000D_(254.844 to 299.614)	121.476	155.476	140 (127)
India	0.575402	178.829_x000D_(146.188 to 217.563)	139.163	39.666	44 (42)
Indonesia	0.656868	280.545_x000D_(230.037 to 339.393)	136.055	144.491	136 (132)
Iran (Islamic Republic of)	0.697207	131.905_x000D_(111.545 to 154.639)	131.774	0.131	5 (5)
Iraq	0.662626	144.36_x000D_(129.635 to 159.889)	133.87	10.49	12 (12)
Ireland	0.873754	271.59_x000D_(249.213 to 294.821)	121.574	150.016	138 (125)
Israel	0.809012	210.029_x000D_(192.129 to 229.133)	121.65	88.378	90 (59)
Italy	0.805774	158.061_x000D_(133.192 to 187.168)	121.54	36.521	37 (22)
Jamaica	0.683263	391.053_x000D_(362.849 to 420.332)	132.818	258.235	177 (179)
Japan	0.871242	681.976_x000D_(581.809 to 802.67)	121.772	560.205	204 (204)
Jordan	0.725307	140.5_x000D_(124.793 to 156.872)	127.564	12.936	14 (9)
Kazakhstan	0.725144	213.592_x000D_(192.006 to 237.908)	127.408	86.184	88 (63)
Kenya	0.523768	230.939_x000D_(194.155 to 274.547)	147.613	83.325	84 (89)
Kiribati	0.527187	572.873_x000D_(520.327 to 627.548)	145.758	427.116	203 (203)
Kuwait	0.846651	171.218_x000D_(154.109 to 187.831)	122.147	49.071	59 (35)
Kyrgyzstan	0.603979	223.724_x000D_(201.408 to 246.371)	139.154	84.57	86 (77)
Lao People's Democratic Republic	0.489136	249.794_x000D_(222.422 to 277.492)	157.242	92.552	95 (110)
Latvia	0.830664	160.682_x000D_(143.409 to 178.46)	121.442	39.24	42 (25)
Lebanon	0.744746	168.756_x000D_(151.068 to 186.195)	124.486	44.27	54 (33)
Lesotho	0.510393	211.663_x000D_(190.572 to 233.05)	150.63	61.033	66 (61)
Liberia	0.352442	222.733_x000D_(202.445 to 244.398)	184.479	38.254	41 (76)
Libya	0.725771	146.885_x000D_(131.809 to 162.68)	127.357	19.528	20 (13)
Lithuania	0.856484	159.826_x000D_(140.918 to 179.601)	121.7	38.126	40 (24)
Luxembourg	0.884429	170.633_x000D_(155.365 to 186.7)	121.69	48.942	58 (34)
Madagascar	0.400247	361.719_x000D_(325.738 to 398.355)	173.503	188.216	154 (172)
Malawi	0.384554	240.735_x000D_(214.419 to 267.131)	175.516	65.219	72 (100)
Malaysia	0.742524	268.712_x000D_(241.664 to 299.076)	124.73	143.982	135 (123)
Maldives	0.650887	245.03_x000D_(221.221 to 268.782)	135.036	109.994	113 (106)
Mali	0.26858	206.879_x000D_(188.222 to 226.536)	193.878	13.001	15 (57)
Malta	0.801585	232.884_x000D_(213.356 to 252.611)	122.497	110.387	114 (93)
Marshall Islands	0.574091	513.601_x000D_(463.339 to 563.07)	139.234	374.367	199 (199)
Mauritania	0.498945	219.527_x000D_(200.204 to 240.013)	154.464	65.063	71 (73)
Mauritius	0.71826	330.324_x000D_(293.016 to 366.612)	129.444	200.88	161 (160)
Mexico	0.664575	344.865_x000D_(291.522 to 406.761)	133.618	211.248	166 (166)
Micronesia (Federated States of)	0.587535	504.825_x000D_(454.275 to 556.545)	139.264	365.561	198 (198)
Monaco	0.908263	204.959_x000D_(186.826 to 224.18)	121.415	83.544	85 (56)
Mongolia	0.617622	233.776_x000D_(205.464 to 264.195)	139.371	94.404	98 (95)
Montenegro	0.795801	121.296_x000D_(108.807 to 134.616)	121.296	0	2.5 (2)
Morocco	0.562698	174.731_x000D_(156.41 to 193.308)	139.509	35.222	34 (39)
Mozambique	0.326463	286.69_x000D_(254.341 to 318.286)	187.921	98.77	103 (138)
Myanmar	0.533901	243.164_x000D_(217.191 to 269.767)	145.159	98.004	101 (105)
Namibia	0.617565	210.642_x000D_(191.318 to 229.377)	139.035	71.607	76 (60)
Nauru	0.625178	472.507_x000D_(424.037 to 520.961)	139.088	333.419	195 (195)
Nepal	0.433175	214.372_x000D_(187.259 to 243.012)	170.563	43.809	53 (64)
Netherlands	0.888464	240.005_x000D_(219.759 to 261.132)	122.213	117.792	118 (98)
New Zealand	0.849442	185.126_x000D_(153.588 to 221.619)	121.577	63.549	69 (45)
Nicaragua	0.523958	371.349_x000D_(343.313 to 399.636)	145.598	225.751	172 (174)
Niger	0.168073	230.601_x000D_(208.109 to 252.91)	217.129	13.473	16 (88)
Nigeria	0.503391	181.806_x000D_(155.962 to 212.047)	154.978	26.828	24 (43)
Niue	0.726222	412.453_x000D_(378.417 to 446.068)	127.391	285.062	184 (184)
North Macedonia	0.75063	231.588_x000D_(207.023 to 258.324)	124.371	107.216	110 (92)
Northern Mariana Islands	0.771535	400.057_x000D_(369.275 to 432.656)	124.401	275.656	183 (181)
Norway	0.916133	281.271_x000D_(238.17 to 332.359)	121.67	159.601	142 (133)
Oman	0.773392	228.262_x000D_(203.066 to 255.838)	124.19	104.072	107 (86)
Pakistan	0.504029	252.129_x000D_(205.397 to 306.018)	154.689	97.44	100 (113)
Palau	0.754047	447.461_x000D_(412.307 to 483.931)	122.858	324.603	193 (189)
Palestine	0.631012	159.072_x000D_(142.004 to 176.825)	138.323	20.749	22 (23)
Panama	0.708865	430.056_x000D_(399.956 to 458.865)	131.34	298.716	186 (186)
Papua New Guinea	0.417797	307.92_x000D_(278.246 to 338.64)	168.629	139.292	131 (146)
Paraguay	0.635718	326.875_x000D_(301.164 to 354.816)	137.578	189.297	155 (156)
Peru	0.662054	400.255_x000D_(373.604 to 426.538)	134.044	266.211	181 (182)
Philippines	0.651219	267.045_x000D_(222.615 to 318.959)	136.536	130.509	127 (122)
Poland	0.812043	152.284_x000D_(126.412 to 181.632)	121.599	30.685	30 (18)
Portugal	0.744152	174.532_x000D_(158.016 to 192.459)	124.516	50.016	60 (38)
Puerto Rico	0.825526	297.106_x000D_(276.045 to 317.633)	121.549	175.556	147 (142)
Qatar	0.846861	229.167_x000D_(208.673 to 251.125)	120.739	108.428	111 (87)
Republic of Korea	0.886675	384.711_x000D_(358.7 to 410.092)	121.513	263.198	179 (178)
Republic of Moldova	0.732215	124.222_x000D_(108.082 to 140.751)	124.222	0	2.5 (4)
Romania	0.768454	153.133_x000D_(135.026 to 172.483)	124.393	28.74	28 (19)
Russian Federation	0.808536	208.275_x000D_(170.759 to 252.076)	122.088	86.188	89 (58)
Rwanda	0.435589	260.741_x000D_(234.902 to 287.208)	168.659	92.081	94 (117)
Saint Kitts and Nevis	0.754987	319.964_x000D_(295.351 to 345.362)	124.286	195.678	157 (152)
Saint Lucia	0.67251	330.911_x000D_(306.776 to 355.088)	133.192	197.718	159 (162)
Saint Vincent and the Grenadines	0.637196	281.535_x000D_(260.45 to 302.96)	136.481	145.053	137 (134)
Samoa	0.593393	468.451_x000D_(428.034 to 510.287)	139.222	329.229	194 (194)
San Marino	0.888005	216.647_x000D_(196.651 to 237.377)	121.997	94.65	99 (70)
Sao Tome and Principe	0.505414	257.699_x000D_(236.188 to 279.854)	153.081	104.618	108 (114)
Saudi Arabia	0.815143	118.905_x000D_(104.223 to 134.768)	118.905	0	2.5 (1)
Senegal	0.408054	215.67_x000D_(197.044 to 234.397)	172.295	43.375	52 (67)
Serbia	0.792416	163.892_x000D_(146.129 to 182.619)	122.456	41.436	45 (28)
Seychelles	0.730151	218.036_x000D_(191.623 to 245.598)	126.646	91.39	93 (72)
Sierra Leone	0.358666	227.988_x000D_(207.286 to 248.807)	182.529	45.458	55 (85)
Singapore	0.856098	383.009_x000D_(356.427 to 410.912)	121.673	261.336	178 (177)
Slovakia	0.810611	142.875_x000D_(129.106 to 157.286)	122.203	20.671	21 (11)
Slovenia	0.842431	139.775_x000D_(126.085 to 154.277)	122.177	17.597	17 (7)
Solomon Islands	0.42936	568.945_x000D_(508.542 to 631.171)	168.557	400.387	201 (202)
Somalia	0.0776881	310.595_x000D_(274.025 to 346.526)	308.775	1.819	7 (148)
South Africa	0.679627	175.882_x000D_(147.817 to 208.392)	132.939	42.943	50 (40)
South Sudan	0.278371	245.563_x000D_(221.093 to 270.135)	193.789	51.774	61 (108)
Spain	0.769284	217.97_x000D_(200.558 to 236.643)	124.103	93.867	96 (71)
Sri Lanka	0.701535	283.752_x000D_(257.384 to 311.255)	131.483	152.269	139 (136)
Sudan	0.54195	150.417_x000D_(133.008 to 168.909)	143.024	7.392	10 (17)
Suriname	0.633666	327.213_x000D_(301.77 to 353.818)	137.733	189.48	156 (157)
Sweden	0.88688	238.379_x000D_(200.079 to 282.709)	121.737	116.642	117 (97)
Switzerland	0.933059	196.24_x000D_(179.856 to 213.121)	121.336	74.905	78 (50)
Syrian Arab Republic	0.623004	185.195_x000D_(168.56 to 203.083)	139.132	46.063	56 (46)
Taiwan (Province of China)	0.874747	241.562_x000D_(211.51 to 271.351)	121.739	119.823	120 (101)
Tajikistan	0.541511	225.331_x000D_(200.366 to 251.971)	143.03	82.301	82 (78)
Thailand	0.682548	330.347_x000D_(300.885 to 360.042)	132.943	197.404	158 (161)
Timor-Leste	0.444668	245.268_x000D_(219.431 to 272.624)	166.431	78.837	80 (107)
Togo	0.408534	221.177_x000D_(201.443 to 241.724)	169.402	51.775	62 (74)
Tokelau	0.686426	421.84_x000D_(381.757 to 460.489)	132.736	289.104	185 (185)
Tonga	0.62635	315.864_x000D_(289.121 to 343.407)	139.082	176.782	148 (151)
Trinidad and Tobago	0.768763	310.124_x000D_(285.419 to 334.65)	124.422	185.702	152 (147)
Tunisia	0.682432	172.528_x000D_(155.108 to 190.734)	132.886	39.643	43 (37)
Turkey	0.712693	202.908_x000D_(185.364 to 222.391)	130.182	72.726	77 (54)
Turkmenistan	0.682161	258.379_x000D_(232.391 to 285.522)	132.853	125.527	125 (115)
Tuvalu	0.576621	463.407_x000D_(418.522 to 508.741)	139.227	324.18	192 (193)
Uganda	0.423261	240.233_x000D_(215.613 to 264.785)	169.453	70.781	75 (99)
Ukraine	0.760774	188.106_x000D_(154.621 to 226.42)	124.091	64.016	70 (47)
United Arab Emirates	0.849318	149.02_x000D_(133.011 to 165.713)	121.541	27.479	25 (15)
United Kingdom	0.859	231.362_x000D_(199.038 to 269.597)	122.116	109.246	112 (91)
United Republic of Tanzania	0.446568	251.011_x000D_(226.206 to 276.745)	168.532	82.479	83 (112)
United States Virgin Islands	0.821831	328.313_x000D_(302.422 to 353.968)	121.617	206.696	163 (158)
United States of America	0.862448	242.482_x000D_(209.621 to 280.198)	121.399	121.083	122 (102)
Uruguay	0.719283	393.447_x000D_(351.645 to 441.023)	129.273	264.174	180 (180)
Uzbekistan	0.662622	165.773_x000D_(150.163 to 182.068)	133.768	32.005	31 (31)
Vanuatu	0.473101	478.091_x000D_(433.723 to 523.783)	163.31	314.781	190 (196)
Venezuela (Bolivarian Republic of)	0.596513	449.143_x000D_(418.945 to 479.817)	139.116	310.027	187 (190)
Viet Nam	0.627934	271.095_x000D_(243.53 to 300.071)	138.722	132.373	128 (124)
Yemen	0.450376	171.926_x000D_(150.995 to 194.016)	168.385	3.54	9 (36)
Zambia	0.505949	266.104_x000D_(239.029 to 291.46)	152.028	114.076	116 (121)
Zimbabwe	0.473819	301.348_x000D_(273.875 to 328.221)	165.304	136.043	129 (144)
