# Supplementary material for: Insights into the epidemiological analysis of subarachnoid hemorrhage burden and trends in middle-aged and elderly populations: a global perspective from the Global Burden of Disease Study 2021
Source: Front Neurol. 2025 Aug 18;16:1518319. doi: 10.3389/fneur.2025.1518319 (PMC12400870; doi:10.3389/fneur.2025.1518319)
Supplement: SUPPLEMENTARY TABLE S14 — Frontier analysis and effective differences in the DALYs of middle-aged and elderly subarachnoid hemorrhage by country or region. [file Table_14.XLSX]

## Sheet: Incidence
Location	SDI	Rate of Incidence	Frontier Incidence	Effective difference	Effective difference rank (Age-standardized Incidence rank)
Afghanistan	0.3372	21.346_x000D_(8.726 to 42.164)	5.467	15.88	170 (179)
Albania	0.70685	8.177_x000D_(4.766 to 12.427)	1.825	6.351	88 (69)
Algeria	0.659501	8.589_x000D_(4.569 to 14.65)	2.212	6.377	89 (75)
American Samoa	0.723728	17.958_x000D_(11.746 to 26.554)	1.747	16.211	171 (166)
Andorra	0.869444	5.825_x000D_(3.363 to 8.936)	1.52	4.305	49 (21)
Angola	0.453722	8.873_x000D_(4.022 to 17.873)	4.87	4.004	43 (81)
Antigua and Barbuda	0.749887	13.063_x000D_(10.973 to 15.388)	1.541	11.521	141 (136)
Argentina	0.723123	12.768_x000D_(10.736 to 14.953)	1.613	11.154	139 (133)
Armenia	0.701833	7.746_x000D_(6.738 to 8.768)	1.824	5.922	79 (63)
Australia	0.844253	7.823_x000D_(6.438 to 9.147)	1.511	6.312	87 (65)
Austria	0.853837	7.44_x000D_(6.088 to 8.747)	1.522	5.918	78 (52)
Azerbaijan	0.694851	3.705_x000D_(2.384 to 5.474)	1.885	1.82	12 (6)
Bahamas	0.805021	9.794_x000D_(7.575 to 12.546)	1.673	8.122	109 (96)
Bahrain	0.753043	6.69_x000D_(4.375 to 9.582)	1.663	5.028	58 (33)
Bangladesh	0.492421	24.444_x000D_(12.7 to 44.882)	4.73	19.714	181 (187)
Barbados	0.746749	14.871_x000D_(11.221 to 19.047)	1.54	13.33	153 (144)
Belarus	0.784485	12.329_x000D_(9.641 to 15.379)	1.651	10.679	136 (127)
Belgium	0.853654	7.611_x000D_(6.248 to 8.879)	1.493	6.118	85 (62)
Belize	0.610229	8.32_x000D_(6.765 to 10.035)	2.421	5.899	77 (70)
Benin	0.373487	8.424_x000D_(3.349 to 20.503)	5.382	3.042	29 (72)
Bermuda	0.821365	7.328_x000D_(5.726 to 9.252)	1.648	5.68	70 (46)
Bhutan	0.473062	11.975_x000D_(6.825 to 20.109)	4.723	7.251	101 (123)
Bolivia (Plurinational State of)	0.599011	30.276_x000D_(18.688 to 46.856)	2.683	27.593	196 (197)
Bosnia and Herzegovina	0.723078	10.419_x000D_(6.762 to 14.744)	1.558	8.862	117 (104)
Botswana	0.642722	4.378_x000D_(2.542 to 7.713)	2.336	2.042	15 (9)
Brazil	0.653044	16.606_x000D_(15.11 to 17.798)	2.166	14.44	160 (158)
Brunei Darussalam	0.810234	22.468_x000D_(15.505 to 31.289)	1.544	20.925	184 (182)
Bulgaria	0.768151	16.001_x000D_(13.465 to 18.808)	1.538	14.463	161 (151)
Burkina Faso	0.285118	7.148_x000D_(2.208 to 19.235)	6.193	0.955	9 (44)
Burundi	0.289374	12.057_x000D_(2.344 to 45.153)	6.34	5.717	71 (126)
Cabo Verde	0.533535	5.129_x000D_(2.209 to 12.215)	4.729	0.4	6 (16)
Cambodia	0.473621	19.618_x000D_(11.702 to 35.677)	4.851	14.767	165 (173)
Cameroon	0.479691	8.622_x000D_(3.361 to 19.848)	4.747	3.875	39 (76)
Canada	0.873171	7.519_x000D_(6.205 to 8.797)	1.514	6.006	82 (57)
Central African Republic	0.309168	14.513_x000D_(4.224 to 37.242)	6.233	8.28	111 (142)
Chad	0.240436	10.749_x000D_(3.604 to 27.475)	7.815	2.934	27 (106)
Chile	0.771515	11.957_x000D_(10.125 to 13.912)	1.646	10.311	133 (122)
China	0.72163	16.111_x000D_(11.24 to 20.909)	1.588	14.523	163 (153)
Colombia	0.655443	19.447_x000D_(15.457 to 23.69)	2.16	17.286	176 (172)
Comoros	0.475979	8.32_x000D_(2.959 to 21.085)	4.759	3.561	34 (71)
Congo	0.583075	8.629_x000D_(4.116 to 17.825)	2.79	5.839	74 (77)
Cook Islands	0.77911	8.102_x000D_(4.458 to 12.942)	1.578	6.525	92 (67)
Costa Rica	0.70034	11.353_x000D_(9.182 to 13.59)	1.826	9.528	125 (114)
Coted'Ivoire	0.425942	7.43_x000D_(3.111 to 16.907)	5.024	2.406	18 (51)
Croatia	0.798341	11.538_x000D_(9.626 to 13.559)	1.568	9.97	130 (117)
Cuba	0.66873	8.82_x000D_(7.141 to 10.69)	2.099	6.722	95 (80)
Cyprus	0.835631	8.999_x000D_(5.796 to 13.184)	1.528	7.471	104 (85)
Czechia	0.82845	7.429_x000D_(6.231 to 8.698)	1.538	5.891	76 (50)
Democratic People's Republic of Korea	0.569855	25.543_x000D_(13.47 to 48.961)	2.814	22.729	190 (189)
Democratic Republic of the Congo	0.38318	10.898_x000D_(3.169 to 35.615)	5.178	5.72	72 (108)
Denmark	0.896424	9.196_x000D_(7.59 to 10.84)	1.499	7.697	105 (87)
Djibouti	0.487958	9.014_x000D_(3.334 to 21.348)	4.771	4.243	47 (86)
Dominica	0.746967	14.034_x000D_(9.35 to 20.086)	1.624	12.411	145 (140)
Dominican Republic	0.619388	11.683_x000D_(7.381 to 17.464)	2.425	9.258	120 (119)
Ecuador	0.661017	24.115_x000D_(18.476 to 30.982)	2.104	22.011	188 (185)
Egypt	0.606787	9.774_x000D_(5.447 to 16.666)	2.462	7.312	102 (95)
El Salvador	0.563775	9.941_x000D_(6.491 to 14.459)	2.801	7.14	99 (100)
Equatorial Guinea	0.657857	4.973_x000D_(2.22 to 9.307)	2.195	2.778	24 (15)
Eritrea	0.403864	12.023_x000D_(4.082 to 28.637)	5.12	6.903	97 (124)
Estonia	0.844918	8.114_x000D_(6.586 to 9.755)	1.513	6.601	93 (68)
Eswatini	0.58546	7.468_x000D_(4.125 to 12.889)	2.684	4.784	56 (53)
Ethiopia	0.358823	6.931_x000D_(2.143 to 21.829)	5.382	1.55	11 (38)
Fiji	0.675052	23.758_x000D_(15.034 to 35.292)	2.051	21.707	186 (184)
Finland	0.859831	10.832_x000D_(8.984 to 12.644)	1.523	9.309	121 (107)
France	0.838365	6.656_x000D_(5.484 to 7.822)	1.539	5.117	63 (31)
Gabon	0.634691	6.341_x000D_(3.295 to 11.694)	2.42	3.921	40 (27)
Gambia	0.409714	9.397_x000D_(3.656 to 23.611)	5.127	4.27	48 (90)
Georgia	0.732474	29.37_x000D_(23.818 to 35.322)	1.564	27.806	197 (195)
Germany	0.902957	7.051_x000D_(5.774 to 8.248)	1.511	5.539	68 (39)
Ghana	0.56493	9.675_x000D_(4.612 to 19.712)	2.818	6.857	96 (94)
Greece	0.791854	9.353_x000D_(7.755 to 10.899)	1.537	7.816	106 (89)
Greenland	0.82621	23.582_x000D_(15.123 to 33.279)	1.648	21.934	187 (183)
Grenada	0.668993	14.772_x000D_(12.07 to 17.827)	2.119	12.652	147 (143)
Guam	0.803982	7.784_x000D_(5.426 to 10.643)	1.541	6.243	86 (64)
Guatemala	0.539972	7.135_x000D_(5.67 to 8.767)	2.997	4.138	46 (43)
Guinea	0.336401	9.315_x000D_(3.502 to 22.473)	5.661	3.654	36 (88)
Guinea-Bissau	0.35311	13.42_x000D_(5.07 to 32.379)	5.38	8.039	108 (137)
Guyana	0.650812	16.14_x000D_(11.835 to 21.333)	2.275	13.865	156 (154)
Haiti	0.448278	37.253_x000D_(16.192 to 68.047)	4.865	32.388	202 (201)
Honduras	0.513037	38.463_x000D_(23.829 to 57.227)	4.783	33.68	203 (203)
Hungary	0.790755	6.877_x000D_(5.671 to 8.129)	1.538	5.34	66 (37)
Iceland	0.876362	6.59_x000D_(5.206 to 7.935)	1.512	5.078	61 (29)
India	0.575402	12.742_x000D_(8.683 to 18.368)	2.797	9.945	129 (131)
Indonesia	0.656868	20.757_x000D_(13.856 to 36.856)	2.308	18.449	178 (177)
Iran (Islamic Republic of)	0.697207	4.641_x000D_(3.17 to 5.925)	1.848	2.792	25 (13)
Iraq	0.662626	7.492_x000D_(4.557 to 11.105)	2.121	5.371	67 (55)
Ireland	0.873754	8.955_x000D_(7.279 to 10.577)	1.521	7.434	103 (83)
Israel	0.809012	4.493_x000D_(3.661 to 5.329)	1.539	2.955	28 (10)
Italy	0.805774	6.186_x000D_(5.294 to 6.782)	1.556	4.63	52 (26)
Jamaica	0.683263	14.952_x000D_(11.094 to 19.49)	2.057	12.895	150 (147)
Japan	0.871242	13.48_x000D_(11.684 to 14.669)	1.53	11.95	144 (138)
Jordan	0.725307	1.553_x000D_(0.978 to 2.265)	1.547	0.006	3 (2)
Kazakhstan	0.725144	21.936_x000D_(18.681 to 25.556)	1.616	20.321	182 (180)
Kenya	0.523768	6.71_x000D_(2.971 to 16.34)	4.727	1.983	13 (34)
Kiribati	0.527187	24.461_x000D_(14.63 to 40.101)	4.758	19.702	180 (188)
Kuwait	0.846651	1.533_x000D_(1.166 to 1.95)	1.502	0.031	4 (1)
Kyrgyzstan	0.603979	19.678_x000D_(15.713 to 23.938)	2.648	17.03	173 (174)
Lao People's Democratic Republic	0.489136	17.528_x000D_(10.477 to 30.608)	4.853	12.675	148 (164)
Latvia	0.830664	10.428_x000D_(8.581 to 12.452)	1.627	8.801	116 (105)
Lebanon	0.744746	6.687_x000D_(4.371 to 9.801)	1.571	5.116	62 (32)
Lesotho	0.510393	11.414_x000D_(5.965 to 20.921)	4.759	6.655	94 (115)
Liberia	0.352442	8.952_x000D_(2.655 to 28.683)	5.396	3.556	33 (82)
Libya	0.725771	6.136_x000D_(3.227 to 10.797)	1.629	4.507	51 (23)
Lithuania	0.856484	9.897_x000D_(8.072 to 11.85)	1.499	8.397	113 (99)
Luxembourg	0.884429	5.349_x000D_(4.356 to 6.38)	1.509	3.84	38 (18)
Madagascar	0.400247	16.253_x000D_(5.083 to 46.587)	5.131	11.122	138 (155)
Malawi	0.384554	11.087_x000D_(3.342 to 34.06)	5.315	5.773	73 (110)
Malaysia	0.742524	11.606_x000D_(7.54 to 16.855)	1.624	9.981	131 (118)
Maldives	0.650887	8.71_x000D_(5.72 to 12.548)	2.284	6.426	90 (78)
Mali	0.26858	7.554_x000D_(2.951 to 17.45)	7.554	0	1.5 (58)
Malta	0.801585	3.584_x000D_(2.877 to 4.347)	1.553	2.031	14 (5)
Marshall Islands	0.574091	34.786_x000D_(19.196 to 57.86)	2.797	31.989	199 (199)
Mauritania	0.498945	7.124_x000D_(2.798 to 16.888)	4.711	2.414	19 (42)
Mauritius	0.71826	17.363_x000D_(14.559 to 20.315)	1.575	15.789	169 (163)
Mexico	0.664575	12.365_x000D_(10.829 to 13.919)	2.174	10.191	132 (128)
Micronesia (Federated States of)	0.587535	34.008_x000D_(19.212 to 55.949)	2.679	31.329	198 (198)
Monaco	0.908263	5.49_x000D_(3.34 to 8.502)	1.523	3.967	42 (19)
Mongolia	0.617622	42.047_x000D_(28.255 to 58.654)	2.452	39.595	204 (204)
Montenegro	0.795801	7.157_x000D_(4.469 to 10.286)	1.564	5.593	69 (45)
Morocco	0.562698	11.3_x000D_(5.873 to 19.445)	2.825	8.475	114 (113)
Mozambique	0.326463	17.237_x000D_(5.031 to 51.162)	5.581	11.657	142 (161)
Myanmar	0.533901	18.015_x000D_(10.787 to 31.8)	4.736	13.279	152 (167)
Namibia	0.617565	6.496_x000D_(3.728 to 11.196)	2.431	4.065	44 (28)
Nauru	0.625178	34.787_x000D_(19.513 to 55.455)	2.425	32.362	201 (200)
Nepal	0.433175	14.928_x000D_(7.636 to 27.025)	5.067	9.861	128 (145)
Netherlands	0.888464	7.595_x000D_(6.257 to 8.858)	1.502	6.094	84 (61)
New Zealand	0.849442	9.643_x000D_(8.121 to 11.193)	1.514	8.13	110 (93)
Nicaragua	0.523958	8.44_x000D_(5.591 to 11.959)	4.741	3.699	37 (73)
Niger	0.168073	9.55_x000D_(2.893 to 25.454)	8.089	1.461	10 (92)
Nigeria	0.503391	4.932_x000D_(2.334 to 11.649)	4.779	0.153	5 (14)
Niue	0.726222	18.898_x000D_(11.554 to 28.909)	1.66	17.238	175 (170)
North Macedonia	0.75063	25.765_x000D_(17.874 to 35.7)	1.544	24.221	193 (190)
Northern Mariana Islands	0.771535	22.392_x000D_(14.758 to 32.476)	1.598	20.794	183 (181)
Norway	0.916133	7.404_x000D_(6.414 to 8.121)	1.519	5.885	75 (48)
Oman	0.773392	5.238_x000D_(2.957 to 8.115)	1.597	3.641	35 (17)
Pakistan	0.504029	16.459_x000D_(10.11 to 27.699)	4.737	11.722	143 (156)
Palau	0.754047	17.804_x000D_(11.103 to 27.072)	1.546	16.259	172 (165)
Palestine	0.631012	3.178_x000D_(2.11 to 4.515)	2.42	0.758	8 (4)
Panama	0.708865	15.679_x000D_(11.687 to 19.693)	1.726	13.953	157 (149)
Papua New Guinea	0.417797	27.908_x000D_(15.384 to 46.679)	5.088	22.821	191 (194)
Paraguay	0.635718	17.078_x000D_(11.256 to 24.468)	2.414	14.664	164 (160)
Peru	0.662054	12.028_x000D_(7.644 to 18.156)	2.17	9.858	127 (125)
Philippines	0.651219	12.812_x000D_(9.879 to 17.632)	2.287	10.525	135 (134)
Poland	0.812043	7.978_x000D_(7.101 to 8.829)	1.542	6.436	91 (66)
Portugal	0.744152	10.18_x000D_(8.4 to 11.907)	1.539	8.641	115 (102)
Puerto Rico	0.825526	6.175_x000D_(4.794 to 7.706)	1.542	4.633	53 (24)
Qatar	0.846861	10.992_x000D_(6.444 to 17.592)	1.517	9.474	124 (109)
Republic of Korea	0.886675	11.09_x000D_(7.835 to 14.916)	1.507	9.583	126 (111)
Republic of Moldova	0.732215	6.844_x000D_(5.674 to 8.2)	1.547	5.297	65 (36)
Romania	0.768454	16.9_x000D_(13.745 to 20.157)	1.549	15.351	168 (159)
Russian Federation	0.808536	18.852_x000D_(16.92 to 20.543)	1.628	17.225	174 (169)
Rwanda	0.435589	8.989_x000D_(3.006 to 23.218)	5.042	3.947	41 (84)
Saint Kitts and Nevis	0.754987	13.993_x000D_(11.104 to 17.101)	1.579	12.414	146 (139)
Saint Lucia	0.67251	11.495_x000D_(8.97 to 14.463)	2.028	9.467	123 (116)
Saint Vincent and the Grenadines	0.637196	9.547_x000D_(7.801 to 11.586)	2.407	7.14	100 (91)
Samoa	0.593393	24.144_x000D_(14.452 to 38.42)	2.669	21.476	185 (186)
San Marino	0.888005	2.174_x000D_(1.132 to 3.589)	1.486	0.688	7 (3)
Sao Tome and Principe	0.505414	7.42_x000D_(2.977 to 18.299)	4.78	2.641	23 (49)
Saudi Arabia	0.815143	4.061_x000D_(2.405 to 6.22)	1.625	2.436	20 (7)
Senegal	0.408054	8.567_x000D_(3.475 to 20.152)	5.123	3.444	32 (74)
Serbia	0.792416	16.053_x000D_(11.432 to 22.109)	1.66	14.393	159 (152)
Seychelles	0.730151	6.011_x000D_(3.229 to 10.489)	1.579	4.432	50 (22)
Sierra Leone	0.358666	8.793_x000D_(3.061 to 25.901)	5.38	3.413	31 (79)
Singapore	0.856098	4.316_x000D_(3.525 to 5.13)	1.513	2.803	26 (8)
Slovakia	0.810611	6.774_x000D_(4.68 to 9.359)	1.573	5.201	64 (35)
Slovenia	0.842431	4.625_x000D_(3.666 to 5.654)	1.512	3.113	30 (11)
Solomon Islands	0.42936	37.343_x000D_(20.993 to 61.595)	5.067	32.276	200 (202)
Somalia	0.0776881	14.935_x000D_(2.25 to 57.209)	14.935	0	1.5 (146)
South Africa	0.679627	4.64_x000D_(3.514 to 5.643)	2.042	2.598	22 (12)
South Sudan	0.278371	10.083_x000D_(3.371 to 26.618)	7.547	2.535	21 (101)
Spain	0.769284	7.562_x000D_(6.145 to 8.874)	1.557	6.005	81 (59)
Sri Lanka	0.701535	6.604_x000D_(3.866 to 10.071)	1.757	4.846	57 (30)
Sudan	0.54195	11.273_x000D_(5.057 to 22.069)	3.281	7.991	107 (112)
Suriname	0.633666	12.948_x000D_(8.297 to 19.055)	2.422	10.525	134 (135)
Sweden	0.88688	6.182_x000D_(5.023 to 7.349)	1.525	4.656	54 (25)
Switzerland	0.933059	5.623_x000D_(4.487 to 6.696)	1.498	4.124	45 (20)
Syrian Arab Republic	0.623004	7.485_x000D_(4.409 to 12.055)	2.415	5.07	60 (54)
Taiwan (Province of China)	0.874747	7.516_x000D_(6.211 to 8.886)	1.522	5.995	80 (56)
Tajikistan	0.541511	12.635_x000D_(8.116 to 18.272)	3.392	9.243	119 (130)
Thailand	0.682548	25.905_x000D_(17.02 to 37.569)	2.02	23.884	192 (191)
Timor-Leste	0.444668	20.279_x000D_(9.93 to 40.531)	4.941	15.337	167 (175)
Togo	0.408534	9.819_x000D_(3.546 to 25.406)	5.123	4.696	55 (97)
Tokelau	0.686426	20.507_x000D_(12.061 to 32.983)	2.063	18.444	177 (176)
Tonga	0.62635	11.861_x000D_(6.821 to 19.687)	2.426	9.435	122 (121)
Trinidad and Tobago	0.768763	14.332_x000D_(10.539 to 19.029)	1.565	12.767	149 (141)
Tunisia	0.682432	7.096_x000D_(3.429 to 12.663)	2.04	5.057	59 (41)
Turkey	0.712693	12.603_x000D_(8.362 to 18.158)	1.64	10.964	137 (129)
Turkmenistan	0.682161	26.342_x000D_(19.076 to 38.124)	2.075	24.268	194 (192)
Tuvalu	0.576621	30.027_x000D_(17.053 to 48.945)	2.816	27.211	195 (196)
Uganda	0.423261	7.384_x000D_(2.491 to 19.794)	5.065	2.319	17 (47)
Ukraine	0.760774	15.809_x000D_(11.419 to 20.981)	1.567	14.241	158 (150)
United Arab Emirates	0.849318	12.752_x000D_(7.72 to 19.189)	1.504	11.249	140 (132)
United Kingdom	0.859	9.877_x000D_(8.875 to 10.523)	1.512	8.365	112 (98)
United Republic of Tanzania	0.446568	7.081_x000D_(2.375 to 20.704)	4.932	2.15	16 (40)
United States Virgin Islands	0.821831	7.585_x000D_(4.769 to 11.266)	1.577	6.008	83 (60)
United States of America	0.862448	10.403_x000D_(9.219 to 11.173)	1.507	8.896	118 (103)
Uruguay	0.719283	20.957_x000D_(17.658 to 24.345)	1.622	19.335	179 (178)
Uzbekistan	0.662622	15.362_x000D_(12.37 to 19.087)	2.094	13.268	151 (148)
Vanuatu	0.473101	27.386_x000D_(14.332 to 45.848)	4.859	22.527	189 (193)
Venezuela (Bolivarian Republic of)	0.596513	16.494_x000D_(11.643 to 21.977)	2.658	13.836	155 (157)
Viet Nam	0.627934	17.321_x000D_(8.685 to 35.365)	2.421	14.901	166 (162)
Yemen	0.450376	18.282_x000D_(7.556 to 37.707)	4.865	13.417	154 (168)
Zambia	0.505949	11.726_x000D_(4.832 to 26.197)	4.712	7.014	98 (120)
Zimbabwe	0.473819	19.247_x000D_(10.941 to 33.089)	4.768	14.478	162 (171)
