# Supplementary material for: Insights into the epidemiological analysis of subarachnoid hemorrhage burden and trends in middle-aged and elderly populations: a global perspective from the Global Burden of Disease Study 2021
Source: Front Neurol. 2025 Aug 18;16:1518319. doi: 10.3389/fneur.2025.1518319 (PMC12400870; doi:10.3389/fneur.2025.1518319)
Supplement: SUPPLEMENTARY TABLE S15 — Global incidence, prevalence, mortality, and disability-adjusted life years for subarachnoid hemorrhage in the elderly, and the corresponding age-standardized rates, from 1990 to 2021. EAPC estimated percentage change annually; UI uncertainty interval. [file Table_15.XLSX]

## Sheet: Incidence
Location	SDI	Rate of Incidence	Frontier Incidence	Effective difference	Effective difference rank (Age-standardized Incidence rank)
Afghanistan	0.3372	498.102_x000D_(224.019 to 934.121)	169.935	328.167	152 (172)
Albania	0.70685	180.782_x000D_(115.691 to 263.794)	68.611	112.171	54 (35)
Algeria	0.659501	185.379_x000D_(110.824 to 300.9)	74.611	110.768	53 (38)
American Samoa	0.723728	467.689_x000D_(327.543 to 660.43)	61.176	406.513	171 (165)
Andorra	0.869444	157.273_x000D_(101.985 to 227.123)	53.134	104.138	49 (22)
Angola	0.453722	247.525_x000D_(128.089 to 462.775)	144.099	103.426	46 (86)
Antigua and Barbuda	0.749887	332.381_x000D_(283.247 to 388.609)	55.717	276.664	137 (129)
Argentina	0.723123	354.545_x000D_(304.017 to 409.583)	54.604	299.94	144 (135)
Armenia	0.701833	199.147_x000D_(173.638 to 226.689)	67.233	131.914	71 (54)
Australia	0.844253	195.728_x000D_(167.361 to 225.541)	53.167	142.56	81 (50)
Austria	0.853837	209.954_x000D_(176.947 to 244.472)	52.958	156.996	91 (62)
Azerbaijan	0.694851	110.611_x000D_(78.19 to 153.096)	64.489	46.122	13 (6)
Bahamas	0.805021	281.59_x000D_(219.774 to 357.634)	53.262	228.327	122 (106)
Bahrain	0.753043	141.745_x000D_(98.68 to 197.115)	53.569	88.176	34 (16)
Bangladesh	0.492421	608.713_x000D_(340.148 to 1066.324)	133.998	474.714	179 (186)
Barbados	0.746749	386.003_x000D_(293.033 to 495.261)	53.295	332.708	154 (143)
Belarus	0.784485	326.101_x000D_(257.102 to 403.812)	52.923	273.178	136 (127)
Belgium	0.853654	189.289_x000D_(161.408 to 217.853)	54.162	135.127	77 (45)
Belize	0.610229	232.699_x000D_(191.982 to 278.139)	85.031	147.667	87 (74)
Benin	0.373487	233.676_x000D_(106.783 to 530.063)	167.873	65.803	22 (75)
Bermuda	0.821365	201.837_x000D_(161.645 to 249.415)	54.821	147.017	86 (56)
Bhutan	0.473062	319.421_x000D_(190.06 to 521.651)	133.306	186.115	104 (125)
Bolivia (Plurinational State of)	0.599011	767.034_x000D_(490.482 to 1155.558)	85.75	681.284	196 (196)
Bosnia and Herzegovina	0.723078	270.496_x000D_(185.82 to 371.141)	62.004	208.492	116 (102)
Botswana	0.642722	129.966_x000D_(83.435 to 209.954)	75.993	53.973	15 (11)
Brazil	0.653044	454.162_x000D_(421.948 to 483.313)	73.734	380.428	167 (159)
Brunei Darussalam	0.810234	637.057_x000D_(468.418 to 845.127)	54.258	582.8	192 (190)
Bulgaria	0.768151	395.095_x000D_(331.144 to 466.602)	52.971	342.124	157 (147)
Burkina Faso	0.285118	206.207_x000D_(80.171 to 504.21)	203.019	3.187	5 (59)
Burundi	0.289374	328.08_x000D_(92.487 to 1103.571)	203.61	124.471	66 (128)
Cabo Verde	0.533535	160.78_x000D_(84.094 to 353.003)	125.319	35.462	11 (25)
Cambodia	0.473621	475.236_x000D_(304.165 to 777.923)	133.716	341.52	156 (168)
Cameroon	0.479691	248.104_x000D_(110.337 to 531.632)	133.962	114.142	57 (88)
Canada	0.873171	198.131_x000D_(169.067 to 229.346)	53.448	144.683	84 (53)
Central African Republic	0.309168	395.933_x000D_(138.209 to 943.784)	193.082	202.851	114 (148)
Chad	0.240436	305.94_x000D_(120.047 to 728.8)	222.218	83.721	30 (115)
Chile	0.771515	317.378_x000D_(275.142 to 365.418)	53.601	263.777	133 (123)
China	0.72163	339.871_x000D_(246.207 to 432.139)	56.791	283.08	139 (132)
Colombia	0.655443	498.226_x000D_(404.04 to 601.846)	74.69	423.537	173 (173)
Comoros	0.475979	237.109_x000D_(105.175 to 546.367)	134.931	102.178	43 (77)
Congo	0.583075	242.982_x000D_(129.119 to 464.779)	89.072	153.91	90 (82)
Cook Islands	0.77911	242.658_x000D_(162.518 to 351.31)	52.941	189.717	109 (80)
Costa Rica	0.70034	306.871_x000D_(255.16 to 360.926)	58.25	248.621	128 (117)
Coted'Ivoire	0.425942	218.378_x000D_(103.753 to 463.126)	147.039	71.339	25 (70)
Croatia	0.798341	274.285_x000D_(228.319 to 323.909)	53.399	220.886	120 (104)
Cuba	0.66873	244.189_x000D_(199.767 to 293.149)	67.615	176.574	97 (83)
Cyprus	0.835631	197.817_x000D_(140.025 to 273.498)	53.175	144.642	83 (51)
Czechia	0.82845	193.968_x000D_(164.416 to 227.445)	52.893	141.074	80 (49)
Democratic People's Republic of Korea	0.569855	617.133_x000D_(347.108 to 1128.209)	89.82	527.313	184 (187)
Democratic Republic of the Congo	0.38318	296.592_x000D_(111.343 to 884.183)	166.366	130.226	70 (112)
Denmark	0.896424	222.648_x000D_(188.122 to 259.2)	52.922	169.726	95 (71)
Djibouti	0.487958	258.936_x000D_(114.38 to 564.078)	131.922	127.015	69 (94)
Dominica	0.746967	364.455_x000D_(251.841 to 508.321)	54.191	310.265	146 (137)
Dominican Republic	0.619388	341.897_x000D_(230.107 to 495.272)	77.354	264.544	134 (133)
Ecuador	0.661017	605.571_x000D_(468.811 to 777.616)	70.724	534.847	185 (184)
Egypt	0.606787	218.288_x000D_(131.051 to 353.017)	83.481	134.806	75 (69)
El Salvador	0.563775	283.429_x000D_(195.847 to 399.145)	90.042	193.387	110 (108)
Equatorial Guinea	0.657857	147.632_x000D_(78.275 to 254.534)	72.747	74.885	26 (19)
Eritrea	0.403864	338.463_x000D_(136.639 to 748.053)	150.953	187.51	106 (131)
Estonia	0.844918	203.963_x000D_(167.884 to 243.071)	53.213	150.75	89 (57)
Eswatini	0.58546	208.049_x000D_(122.676 to 345.429)	89.945	118.104	59 (60)
Ethiopia	0.358823	192.895_x000D_(78.297 to 532.405)	168.452	24.443	8 (48)
Fiji	0.675052	587.482_x000D_(403.377 to 830.072)	69.318	518.165	183 (182)
Finland	0.859831	309.794_x000D_(265.29 to 354.352)	53.151	256.643	131 (120)
France	0.838365	177.781_x000D_(151.066 to 206.218)	52.919	124.863	67 (32)
Gabon	0.634691	182.91_x000D_(106.701 to 316.393)	77.337	105.573	51 (37)
Gambia	0.409714	270.579_x000D_(120.047 to 641.651)	146.507	124.072	64 (103)
Georgia	0.732474	707.756_x000D_(581.67 to 841.421)	53.195	654.562	195 (194)
Germany	0.902957	191.094_x000D_(163.142 to 220.272)	53.099	137.995	78 (46)
Ghana	0.56493	288.563_x000D_(151.926 to 558.739)	89.566	198.997	112 (110)
Greece	0.791854	242.849_x000D_(206.916 to 279.746)	53.983	188.866	108 (81)
Greenland	0.82621	608.54_x000D_(418.384 to 830.097)	52.877	555.664	190 (185)
Grenada	0.668993	393.347_x000D_(323.721 to 471.697)	69.949	323.398	150 (144)
Guam	0.803982	286.188_x000D_(217.824 to 370.083)	56.304	229.884	123 (109)
Guatemala	0.539972	205.195_x000D_(166.252 to 248.294)	120.109	85.086	32 (58)
Guinea	0.336401	270.004_x000D_(119.994 to 593.258)	168.818	101.186	41 (101)
Guinea-Bissau	0.35311	384.375_x000D_(161.438 to 878.237)	170.918	213.457	118 (142)
Guyana	0.650812	456.762_x000D_(338.978 to 600.831)	75.041	381.721	168 (161)
Haiti	0.448278	973.205_x000D_(449.425 to 1715.211)	145.232	827.973	201 (204)
Honduras	0.513037	956.445_x000D_(605.78 to 1406.532)	131.956	824.488	200 (202)
Hungary	0.790755	201.24_x000D_(168.875 to 236.696)	53.127	148.113	88 (55)
Iceland	0.876362	165.886_x000D_(137.291 to 195.453)	53.392	112.494	55 (28)
India	0.575402	352.164_x000D_(251.997 to 488.819)	89.466	262.698	132 (134)
Indonesia	0.656868	522.747_x000D_(375.603 to 822.579)	72.674	450.073	178 (178)
Iran (Islamic Republic of)	0.697207	108.89_x000D_(83.039 to 135.587)	68.231	40.659	12 (5)
Iraq	0.662626	192.509_x000D_(124.29 to 277.182)	70.602	121.908	62 (47)
Ireland	0.873754	213.63_x000D_(179.68 to 248.741)	53.537	160.093	92 (65)
Israel	0.809012	118.664_x000D_(98.93 to 139.691)	53.193	65.47	21 (9)
Italy	0.805774	143.551_x000D_(128.07 to 156.744)	54.03	89.521	35 (17)
Jamaica	0.683263	397.905_x000D_(300.785 to 516.783)	65.839	332.066	153 (149)
Japan	0.871242	429.452_x000D_(385.247 to 473.805)	53.949	375.503	166 (155)
Jordan	0.725307	52.729_x000D_(38.333 to 70.195)	52.729	0	1.5 (1)
Kazakhstan	0.725144	510.384_x000D_(431.504 to 597.146)	61.086	449.298	177 (175)
Kenya	0.523768	188.447_x000D_(96.909 to 412.527)	131.716	56.731	17 (44)
Kiribati	0.527187	706.055_x000D_(453.865 to 1103.83)	125.574	580.481	191 (193)
Kuwait	0.846651	55.992_x000D_(43.779 to 70.597)	53.336	2.656	4 (2)
Kyrgyzstan	0.603979	514.048_x000D_(413.487 to 619.36)	88.279	425.769	174 (177)
Lao People's Democratic Republic	0.489136	458.794_x000D_(292.965 to 734.143)	132.989	325.805	151 (162)
Latvia	0.830664	265.927_x000D_(219.178 to 317.342)	54.84	211.086	117 (97)
Lebanon	0.744746	157.577_x000D_(109.729 to 220.073)	53.207	104.37	50 (24)
Lesotho	0.510393	306.523_x000D_(170.842 to 539.214)	132.152	174.371	96 (116)
Liberia	0.352442	257.451_x000D_(92.841 to 750.374)	169.5	87.951	33 (92)
Libya	0.725771	155.574_x000D_(87.376 to 258.574)	54.601	100.973	40 (21)
Lithuania	0.856484	256.888_x000D_(210.695 to 306.625)	52.867	204.021	115 (91)
Luxembourg	0.884429	131.244_x000D_(109.606 to 155.385)	53.283	77.961	28 (12)
Madagascar	0.400247	454.593_x000D_(174.066 to 1193.284)	166.398	288.194	140 (160)
Malawi	0.384554	310.107_x000D_(111.26 to 886.575)	165.634	144.473	82 (121)
Malaysia	0.742524	299.975_x000D_(211.427 to 407.64)	53.868	246.106	126 (113)
Maldives	0.650887	212.929_x000D_(150.53 to 294.723)	74.629	138.3	79 (64)
Mali	0.26858	217.406_x000D_(100.749 to 464.862)	217.341	0.065	3 (68)
Malta	0.801585	110.947_x000D_(91.383 to 132.653)	56.351	54.595	16 (7)
Marshall Islands	0.574091	935.895_x000D_(555.206 to 1491.647)	89.874	846.021	202 (199)
Mauritania	0.498945	209.147_x000D_(96.69 to 460.892)	133.273	75.874	27 (61)
Mauritius	0.71826	459.831_x000D_(392.845 to 532.807)	55.347	404.484	170 (163)
Mexico	0.664575	323.541_x000D_(285.718 to 365.518)	72.045	251.496	130 (126)
Micronesia (Federated States of)	0.587535	900.668_x000D_(544.262 to 1421.681)	89.591	811.077	198 (198)
Monaco	0.908263	154.197_x000D_(103.214 to 223.03)	52.896	101.3	42 (20)
Mongolia	0.617622	944.908_x000D_(654.56 to 1302.084)	78.795	866.113	203 (200)
Montenegro	0.795801	168.02_x000D_(114.942 to 233.899)	53.517	114.503	58 (29)
Morocco	0.562698	269.201_x000D_(148.84 to 445.56)	90.564	178.636	99 (100)
Mozambique	0.326463	490.798_x000D_(169.759 to 1381.876)	169.216	321.582	148 (170)
Myanmar	0.533901	472.204_x000D_(302.689 to 761.281)	123.229	348.974	160 (166)
Namibia	0.617565	180.246_x000D_(112.809 to 294.851)	77.498	102.748	45 (34)
Nauru	0.625178	951.893_x000D_(585.907 to 1458.22)	77.397	874.497	204 (201)
Nepal	0.433175	394.771_x000D_(218.643 to 677.602)	146.51	248.261	127 (146)
Netherlands	0.888464	187.736_x000D_(159.933 to 215.891)	52.874	134.862	76 (42)
New Zealand	0.849442	249.182_x000D_(215.979 to 285.438)	52.957	196.225	111 (89)
Nicaragua	0.523958	245.485_x000D_(173.89 to 333.008)	132.145	113.34	56 (84)
Niger	0.168073	260.476_x000D_(99.914 to 636.976)	232.326	28.15	10 (95)
Nigeria	0.503391	145.878_x000D_(80.451 to 314.563)	132.832	13.046	7 (18)
Niue	0.726222	495.356_x000D_(332.029 to 717.487)	53.731	441.625	176 (171)
North Macedonia	0.75063	594.497_x000D_(425.144 to 802.918)	52.999	541.498	186 (183)
Northern Mariana Islands	0.771535	546.819_x000D_(384.944 to 754.568)	53.056	493.763	182 (179)
Norway	0.916133	185.76_x000D_(165.393 to 205.477)	53.145	132.615	74 (39)
Oman	0.773392	137.968_x000D_(88.764 to 198.511)	53.874	84.094	31 (15)
Pakistan	0.504029	447.79_x000D_(287.366 to 717.198)	132.763	315.027	147 (158)
Palau	0.754047	483.453_x000D_(326.914 to 698.287)	52.922	430.532	175 (169)
Palestine	0.631012	86.12_x000D_(62.683 to 114.959)	77.434	8.686	6 (4)
Panama	0.708865	405.651_x000D_(309.74 to 502.535)	63.148	342.503	158 (152)
Papua New Guinea	0.417797	696.05_x000D_(403.874 to 1126.522)	146.221	549.829	188 (191)
Paraguay	0.635718	473.766_x000D_(323.442 to 665.645)	76.694	397.072	169 (167)
Peru	0.662054	336.788_x000D_(226.532 to 488.79)	68.627	268.161	135 (130)
Philippines	0.651219	366.566_x000D_(293.055 to 465.668)	74.682	291.885	142 (140)
Poland	0.812043	231.681_x000D_(208.361 to 256.532)	54.451	177.23	98 (73)
Portugal	0.744152	239.196_x000D_(203.846 to 276.302)	53.545	185.65	102 (79)
Puerto Rico	0.825526	173.612_x000D_(139.307 to 213.02)	53.085	120.526	61 (30)
Qatar	0.846861	234.962_x000D_(148.207 to 359.892)	52.938	182.024	100 (76)
Republic of Korea	0.886675	302.539_x000D_(234.08 to 381.978)	52.915	249.624	129 (114)
Republic of Moldova	0.732215	186.936_x000D_(156.368 to 221.949)	54.976	131.96	72 (41)
Romania	0.768454	401.204_x000D_(325.754 to 479.183)	53.228	347.976	159 (150)
Russian Federation	0.808536	465.466_x000D_(422.903 to 508.019)	52.924	412.543	172 (164)
Rwanda	0.435589	247.684_x000D_(101.924 to 590.999)	145.396	102.288	44 (87)
Saint Kitts and Nevis	0.754987	357.051_x000D_(285.164 to 436.956)	53.285	303.766	145 (136)
Saint Lucia	0.67251	307.628_x000D_(242.83 to 383.366)	66.664	240.964	125 (119)
Saint Vincent and the Grenadines	0.637196	263.161_x000D_(217.144 to 317.996)	75.139	188.022	107 (96)
Samoa	0.593393	635.466_x000D_(410.401 to 951.253)	88.638	546.829	187 (189)
San Marino	0.888005	78.271_x000D_(51.916 to 113.582)	53.248	25.024	9 (3)
Sao Tome and Principe	0.505414	228.464_x000D_(110.426 to 518.705)	132.86	95.604	38 (72)
Saudi Arabia	0.815143	113.033_x000D_(72.707 to 164.782)	53.204	59.829	18 (8)
Senegal	0.408054	246.36_x000D_(113.279 to 538.023)	148.337	98.023	39 (85)
Serbia	0.792416	404.884_x000D_(295.224 to 542.879)	53.058	351.826	161 (151)
Seychelles	0.730151	177.428_x000D_(112.627 to 271.165)	53.351	124.076	65 (31)
Sierra Leone	0.358666	258.064_x000D_(108.366 to 686.7)	167.148	90.915	36 (93)
Singapore	0.856098	164.033_x000D_(136.692 to 193.785)	53.449	110.584	52 (26)
Slovakia	0.810611	188.426_x000D_(138.926 to 250.008)	56.314	132.112	73 (43)
Slovenia	0.842431	120.122_x000D_(96.473 to 145.094)	52.963	67.159	24 (10)
Solomon Islands	0.42936	965.858_x000D_(583.29 to 1530.678)	150.284	815.574	199 (203)
Somalia	0.0776881	411.173_x000D_(93.924 to 1420.529)	411.173	0	1.5 (153)
South Africa	0.679627	133.754_x000D_(107.719 to 160.004)	69.347	64.408	20 (13)
South Sudan	0.278371	276.224_x000D_(113.451 to 655.741)	210.008	66.216	23 (105)
Spain	0.769284	179.234_x000D_(150.644 to 207.793)	53.547	125.687	68 (33)
Sri Lanka	0.701535	186.493_x000D_(125.936 to 260.803)	67.079	119.415	60 (40)
Sudan	0.54195	266.89_x000D_(129.995 to 495.272)	121.522	145.369	85 (98)
Suriname	0.633666	365.415_x000D_(247.701 to 522.693)	77.127	288.288	141 (139)
Sweden	0.88688	157.572_x000D_(131.624 to 184.661)	53.747	103.824	48 (23)
Switzerland	0.933059	133.901_x000D_(111.225 to 157.354)	53.122	80.78	29 (14)
Syrian Arab Republic	0.623004	182.47_x000D_(116.679 to 276.8)	78.797	103.673	47 (36)
Taiwan (Province of China)	0.874747	213.848_x000D_(179.172 to 250.497)	53.219	160.629	93 (66)
Tajikistan	0.541511	307.006_x000D_(211.73 to 430.257)	120.165	186.841	105 (118)
Thailand	0.682548	620.081_x000D_(429.247 to 875.246)	69.402	550.68	189 (188)
Timor-Leste	0.444668	510.923_x000D_(280.279 to 929.584)	138.884	372.039	164 (176)
Togo	0.408534	282.578_x000D_(117.848 to 687.633)	160.059	122.52	63 (107)
Tokelau	0.686426	551.553_x000D_(355.616 to 847.914)	64.546	487.007	180 (180)
Tonga	0.62635	312.41_x000D_(200.886 to 482.018)	77.108	235.302	124 (122)
Trinidad and Tobago	0.768763	393.759_x000D_(293.785 to 520.868)	53.608	340.151	155 (145)
Tunisia	0.682432	165.295_x000D_(91.462 to 278.057)	69.906	95.389	37 (27)
Turkey	0.712693	292.472_x000D_(203.469 to 408.65)	66.66	225.812	121 (111)
Turkmenistan	0.682161	704.454_x000D_(521.272 to 1009.573)	70.57	633.884	194 (192)
Tuvalu	0.576621	792.702_x000D_(486.028 to 1236.312)	89.959	702.743	197 (197)
Uganda	0.423261	210.634_x000D_(88.437 to 515.192)	147.29	63.344	19 (63)
Ukraine	0.760774	374.508_x000D_(272.146 to 492.226)	52.887	321.621	149 (141)
United Arab Emirates	0.849318	255.176_x000D_(162.122 to 373.643)	52.938	202.238	113 (90)
United Kingdom	0.859	238.12_x000D_(220.168 to 253.617)	53.997	184.123	101 (78)
United Republic of Tanzania	0.446568	197.885_x000D_(86.615 to 508.272)	143.912	53.972	14 (52)
United States Virgin Islands	0.821831	214.017_x000D_(143.672 to 304.626)	52.832	161.185	94 (67)
United States of America	0.862448	267.895_x000D_(246.247 to 286.732)	53.355	214.54	119 (99)
Uruguay	0.719283	555.473_x000D_(476.855 to 638.097)	68.366	487.107	181 (181)
Uzbekistan	0.662622	364.496_x000D_(296.915 to 447.085)	70.667	293.829	143 (138)
Vanuatu	0.473101	744.934_x000D_(427.218 to 1195.044)	133.212	611.723	193 (195)
Venezuela (Bolivarian Republic of)	0.596513	447.079_x000D_(321.791 to 585.994)	89.227	357.852	163 (157)
Viet Nam	0.627934	430.529_x000D_(245.57 to 773.392)	77.403	353.125	162 (156)
Yemen	0.450376	418.159_x000D_(187.511 to 818.809)	139.346	278.813	138 (154)
Zambia	0.505949	317.834_x000D_(147.717 to 668.658)	132.083	185.752	103 (124)
Zimbabwe	0.473819	506.196_x000D_(299.832 to 845.508)	133.362	372.834	165 (174)
